# Supplementary material for: Carvedilol dihydrogen phosphate propan-2-ol solvate from powder diffraction data
Source: Acta Crystallogr Sect E Struct Rep Online. 2010 Feb 13;66(Pt 3):o613. doi: 10.1107/S1600536810005349 (PMC2983528; doi:10.1107/S1600536810005349)
Supplement: Supplementary file 1 [file e-66-0o613-sup1.cif]

##############################################################################
###                                                                        ###
###        Electronic paper (Acta Crystallographica Section E)             ###
###                                                                        ###
##############################################################################
#                                                                            #
# This CIF contains the data in a paper accepted for publication in Acta     #
# Crystallographica Section E. It conforms to the requirements of Notes      #
# for Authors for Section E, and has been peer reviewed under the auspices   #
# of the IUCr Commission on Journals.                                        #
#                                                                            #
# Full details of the Crystallographic Information File format               #
# are given in the paper "The Crystallographic Information File (CIF):       #
# a New Standard Archive File for Crystallography" by S. R. Hall, F. H.      #
# Allen and I. D. Brown [Acta Cryst. (1991), A47, 655-685].                  #
#                                                                            #
# The current version of the core CIF dictionary is obtainable from          #
# ftp://ftp.iucr.org/pub/cif_core.dic. The current version number is 2.4.    #
#                                                                            #
# Software is freely available for graphical display of the structure(s) in  #
# this CIF.  For information consult the CIF home page http://www.iucr.org/  #
# cif/home.html                                                              #
#                                                                            #
# This file may be used for bona fide research purposes within the           #
# scientific community so long as proper attribution is given to the journal # 
# article from which it was obtained.                                        #
#                                                                            #
##############################################################################
                                             
data_I
_audit_creation_method     manual
_pd_block_diffractogram_id     Isoprop_pattern
_chemical_name_systematic
;
3-(9<i>H</i>-carbazol-4-yloxy)-2-hydroxy-N-[2-(2-
methoxyphenoxy)ethyl]propan-1-aminium dihydrogen phosphate propan-2-ol
solvate
;
_chemical_name_common
;
Carvedilol dihydrogen phosphate isopropanol solvate
;
_chemical_formula_moiety     'C24 H27 N2 O4 + , H2 P O4 - , C3 H8 O'
_chemical_formula_sum     'C27 H37 N2 O9 P'
_chemical_formula_iupac     'C24 H27 N2 O4 + , H2 P O4 - , C3 H8 O'
_chemical_formula_weight     564.56
_chemical_melting_point     ?
_symmetry_cell_setting     triclinic
_symmetry_space_group_name_H-M     'P -1'
loop_
    _symmetry_equiv_pos_as_xyz
    'x, y, z'
    '-x, -y, -z'
_cell_length_a     11.5516(11)
_cell_length_b     16.6523(19)
_cell_length_c     7.8643(8)
_cell_angle_alpha     95.404(15)
_cell_angle_beta     94.635(16)
_cell_angle_gamma     71.247(14)
_cell_volume     1424.1(3)
_cell_formula_units_Z     2
_cell_measurement_reflns_used     2009
_cell_measurement_theta_min     2.804
_cell_measurement_theta_max     42.75
_cell_measurement_temperature     295(2)
_exptl_crystal_density_diffrn     1.317
_exptl_crystal_density_meas     ?
_exptl_crystal_density_method     'not measured'
_exptl_crystal_F_000     600
_pd_char_colour     'light grey'
_pd_char_particle_morphology     'no specific habit'
_exptl_absorpt_coefficient_mu     1.322
_exptl_absorpt_correction_type     none
_exptl_absorpt_process_details     ?
_exptl_absorpt_correction_T_min     ?
_exptl_absorpt_correction_T_max     ?
_exptl_special_details
;
;
_diffrn_ambient_temperature     295(2)
_diffrn_radiation_type     CuK\a~1~
_diffrn_radiation_wavelength     1.54059
_diffrn_radiation_source     'line-focus sealed tube'
_diffrn_radiation_monochromator     'Curved Germanium (111)'
_diffrn_measurement_device     'G670 Guinier camera imaging plate'
_pd_instr_dist_src/spec     ?
_pd_instr_dist_spec/detc     ?
_pd_instr_location
;
Dept. of Chemistry, Moscow State University, 119991 Moscow, Russia
;
_diffrn_reflns_number     ?
_diffrn_reflns_limit_h_min     ?
_diffrn_reflns_limit_h_max     ?
_diffrn_reflns_limit_k_min     ?
_diffrn_reflns_limit_k_max     ?
_diffrn_reflns_limit_l_min     ?
_diffrn_reflns_limit_l_max     ?
_pd_meas_2theta_fixed     ?
_pd_meas_2theta_range_min     3.50
_pd_meas_2theta_range_max     85.00
_pd_meas_2theta_range_inc     0.01
_pd_meas_number_of_points     8151
_pd_meas_scan_method     'cont'
_pd_meas_special_details
; ?
;
_refine_special_details
;
;
_refine_ls_structure_factor_coef     Inet
_refine_ls_matrix_type     fullcycle
_refine_ls_goodness_of_fit_all     2.1250
_refine_ls_restrained_S_all     ?
_refine_ls_restrained_S_obs     ?
_refine_ls_number_parameters     183
_refine_ls_number_restraints     134
_refine_ls_number_constraints     0
_refine_ls_hydrogen_treatment     constr
_refine_ls_weighting_scheme     sigma
_refine_ls_shift/su_max     .002
_refine_ls_shift/su_mean     .000
_refine_diff_density_max     0.44
_refine_diff_density_min     -0.38
_refine_ls_extinction_method     none
_refine_ls_extinction_coef     ?
loop_
    _atom_type_symbol
    _atom_type_description
    _atom_type_scat_dispersion_real
    _atom_type_scat_dispersion_imag
    _atom_type_scat_source
    'P' 'P' 0.2955 0.4335
                         'International Tables Vol C Tables 4.2.6.8 and 6.1.1.4'
    'O' 'O' 0.0492 0.0322
                         'International Tables Vol C Tables 4.2.6.8 and 6.1.1.4'
    'N' 'N' 0.0311 0.0180
                         'International Tables Vol C Tables 4.2.6.8 and 6.1.1.4'
    'C' 'C' 0.0181 0.0091
                         'International Tables Vol C Tables 4.2.6.8 and 6.1.1.4'
    'H' 'H' 0.0000 0.0000
                         'International Tables Vol C Tables 4.2.6.8 and 6.1.1.4'
_computing_data_collection
;
<i>G670 Imaging Plate Guinier Camera Software</i> (Huber, 2002)
;
_computing_cell_refinement     '<i>MRIA</i> (Zlokazov & Chernyshev, 1992)'
_computing_data_reduction
;
<i>G670 Imaging Plate Guinier Camera Software</i> (Huber, 2002)
;
_computing_structure_solution
                             'simulated annealing (Zhukov <i>et al.</i>,  2001)'
_computing_structure_refinement     '<i>MRIA</i> (Zlokazov & Chernyshev, 1992)'
_computing_molecular_graphics     'PLATON (Spek, 2009)'
_computing_publication_material
;
<i>MRIA</i> (Zlokazov & Chernyshev, 1992) and SHELXL97 (Sheldrick,
2008)
;
_pd_prep_cool_rate     ?
_pd_prep_pressure     101
_pd_prep_temperature     295(2)
_pd_proc_2theta_range_min     3.50
_pd_proc_2theta_range_max     85.00
_pd_proc_2theta_range_inc     0.01
_pd_proc_info_data_reduction     ?
_pd_proc_info_excluded_regions     none
_pd_proc_ls_background_function     'Chebyshev polynomial up to the 5th order'
_pd_proc_ls_pref_orient_corr
;
March-Dollase (Dollase, 1986); direction of preferred orientation 001,
texture parameter <i>r</i> = 0.978(4).
;
_pd_proc_ls_prof_R_factor     0.0199
_pd_proc_ls_prof_wR_factor     0.0261
_pd_proc_ls_prof_wR_expected     0.0123
_pd_proc_ls_profile_function     'split-type pseudo-Voigt (Toraya, 1986)'
_pd_proc_ls_special_details
; ?
;
_pd_proc_wavelength     1.54059
_pd_spec_mount_mode     'transmission'
_pd_spec_mounting
;
thin layer in the specimen holder of the camera
;
_pd_spec_shape     'flat_sheet'
_pd_spec_size_axial     15
_pd_spec_size_equat     1
_pd_spec_size_thick     1
loop_
    _atom_site_type_symbol
    _atom_site_label
    _atom_site_fract_x
    _atom_site_fract_y
    _atom_site_fract_z
    _atom_site_U_iso_or_equiv
    _atom_site_adp_type
    _atom_site_calc_flag
    _atom_site_refinement_flags
    _atom_site_occupancy
    _atom_site_disorder_assembly
    _atom_site_disorder_group
    C C1 0.1569(9) 0.4372(6) 0.1923(11) 0.081(5) Uiso d . 1 . .
    H H1A 0.2323 0.3959 0.2322 0.097 Uiso calc . 1 . .
    H H1B 0.1532 0.4318 0.0682 0.097 Uiso calc . 1 . .
    C C2 0.0481(8) 0.4175(5) 0.2558(11) 0.060(4) Uiso d . 1 . .
    H H2 0.0602 0.4105 0.3790 0.072 Uiso calc . 1 . .
    C C3 0.0364(9) 0.3355(5) 0.1605(11) 0.075(5) Uiso d . 1 . .
    H H3A -0.0284 0.3196 0.2051 0.090 Uiso calc . 1 . .
    H H3B 0.0184 0.3429 0.0393 0.090 Uiso calc . 1 . .
    C C4 0.1649(9) 0.1898(5) 0.1249(12) 0.074(4) Uiso d . 1 . .
    C C5 0.0787(9) 0.1645(6) 0.0178(11) 0.082(5) Uiso d . 1 . .
    H H5 0.0051 0.2044 -0.0149 0.098 Uiso calc . 1 . .
    C C6 0.1032(9) 0.0783(5) -0.0411(11) 0.073(5) Uiso d . 1 . .
    H H6 0.0436 0.0621 -0.1089 0.087 Uiso calc . 1 . .
    C C7 0.2137(9) 0.0168(6) -0.0007(13) 0.081(4) Uiso d . 1 . .
    H H7 0.2283 -0.0400 -0.0383 0.097 Uiso calc . 1 . .
    C C8 0.3021(8) 0.0440(6) 0.0988(11) 0.063(4) Uiso d . 1 . .
    N N9 0.4179(7) -0.0027(4) 0.1591(9) 0.059(3) Uiso d . 1 . .
    H H9 0.4523 -0.0562 0.1356 0.071 Uiso calc . 1 . .
    C C10 0.4702(9) 0.0498(6) 0.2632(11) 0.078(5) Uiso d . 1 . .
    C C11 0.5820(9) 0.0296(6) 0.3584(12) 0.077(5) Uiso d . 1 . .
    H H11 0.6350 -0.0259 0.3570 0.092 Uiso calc . 1 . .
    C C12 0.6116(9) 0.0955(6) 0.4557(12) 0.090(5) Uiso d . 1 . .
    H H12 0.6876 0.0842 0.5148 0.108 Uiso calc . 1 . .
    C C13 0.5289(9) 0.1788(6) 0.4663(12) 0.077(4) Uiso d . 1 . .
    H H13 0.5490 0.2209 0.5370 0.093 Uiso calc . 1 . .
    C C14 0.4171(9) 0.1988(6) 0.3720(11) 0.068(4) Uiso d . 1 . .
    H H14 0.3638 0.2543 0.3766 0.082 Uiso calc . 1 . .
    C C15 0.3860(8) 0.1341(5) 0.2696(11) 0.062(4) Uiso d . 1 . .
    C C16 0.2776(9) 0.1293(5) 0.1691(12) 0.073(5) Uiso d . 1 . .
    O O17 0.1515(5) 0.2726(4) 0.1889(7) 0.070(3) Uiso d . 1 . .
    O O18 -0.0596(6) 0.4879(4) 0.2224(7) 0.079(3) Uiso d . 1 . .
    H H18 -0.1171 0.4835 0.2714 0.119 Uiso calc . 1 . .
    N N19 0.1589(7) 0.5250(5) 0.2533(9) 0.085(4) Uiso d . 1 . .
    H H19A 0.1570 0.5309 0.3680 0.102 Uiso calc . 1 . .
    H H19B 0.0910 0.5632 0.2106 0.102 Uiso calc . 1 . .
    C C20 0.2692(9) 0.5444(6) 0.2024(12) 0.074(4) Uiso d . 1 . .
    H H20A 0.2722 0.5381 0.0788 0.089 Uiso calc . 1 . .
    H H20B 0.3429 0.5043 0.2500 0.089 Uiso calc . 1 . .
    C C21 0.2643(9) 0.6346(6) 0.2664(12) 0.086(5) Uiso d . 1 . .
    H H21A 0.2850 0.6378 0.3883 0.103 Uiso calc . 1 . .
    H H21B 0.3210 0.6529 0.2076 0.103 Uiso calc . 1 . .
    O O22 0.1417(6) 0.6860(4) 0.2302(7) 0.070(3) Uiso d . 1 . .
    C C23 0.0870(9) 0.7546(6) 0.3420(12) 0.080(5) Uiso d . 1 . .
    C C24 -0.0359(9) 0.7649(6) 0.3745(12) 0.088(5) Uiso d . 1 . .
    C C25 -0.1014(9) 0.8340(6) 0.4794(11) 0.091(5) Uiso d . 1 . .
    H H25 -0.1817 0.8403 0.5024 0.109 Uiso calc . 1 . .
    C C26 -0.0462(9) 0.8941(6) 0.5502(12) 0.079(4) Uiso d . 1 . .
    H H26 -0.0902 0.9404 0.6197 0.095 Uiso calc . 1 . .
    C C27 0.0740(9) 0.8846(6) 0.5168(13) 0.090(5) Uiso d . 1 . .
    H H27 0.1095 0.9255 0.5613 0.108 Uiso calc . 1 . .
    C C28 0.1419(9) 0.8137(6) 0.4164(12) 0.089(5) Uiso d . 1 . .
    H H28 0.2236 0.8060 0.3994 0.107 Uiso calc . 1 . .
    O O29 -0.0815(6) 0.7013(4) 0.3012(8) 0.073(3) Uiso d . 1 . .
    C C30 -0.2122(9) 0.7240(6) 0.2683(12) 0.093(5) Uiso d . 1 . .
    H H30A -0.2328 0.6752 0.2179 0.140 Uiso calc . 1 . .
    H H30B -0.2387 0.7686 0.1913 0.140 Uiso calc . 1 . .
    H H30C -0.2521 0.7432 0.3739 0.140 Uiso calc . 1 . .
    P P31 -0.3639(3) 0.52870(19) 0.3615(4) 0.0600(14) Uiso d . 1 . .
    O O32 -0.4390(6) 0.5878(4) 0.4988(9) 0.115(3) Uiso d . 1 . .
    H H32 -0.4775 0.5615 0.5402 0.173 Uiso calc . 1 . .
    O O33 -0.4183(6) 0.4583(4) 0.3049(8) 0.101(3) Uiso d . 1 . .
    O O34 -0.2334(7) 0.4907(4) 0.4313(8) 0.127(3) Uiso d . 1 . .
    O O35 -0.3653(6) 0.5787(4) 0.2088(8) 0.092(3) Uiso d . 1 . .
    H H35 -0.4098 0.5644 0.1337 0.138 Uiso d . 1 . .
    O O36 -0.4622(6) 0.3709(4) 0.0315(8) 0.085(3) Uiso d . 1 . .
    H H36 -0.4178 0.3987 0.0706 0.128 Uiso calc . 1 . .
    C C37 -0.4205(9) 0.2878(6) 0.0907(12) 0.089(5) Uiso d . 1 . .
    H H37 -0.4595 0.2880 0.1970 0.107 Uiso calc . 1 . .
    C C38 -0.2846(9) 0.2616(6) 0.1240(13) 0.093(5) Uiso d . 1 . .
    H H38A -0.2642 0.3007 0.2095 0.140 Uiso calc . 1 . .
    H H38B -0.2464 0.2619 0.0202 0.140 Uiso calc . 1 . .
    H H38C -0.2561 0.2054 0.1635 0.140 Uiso calc . 1 . .
    C C39 -0.4550(10) 0.2278(6) -0.0426(13) 0.105(5) Uiso d . 1 . .
    H H39A -0.5424 0.2455 -0.0623 0.158 Uiso calc . 1 . .
    H H39B -0.4272 0.1714 -0.0037 0.158 Uiso calc . 1 . .
    H H39C -0.4175 0.2280 -0.1471 0.158 Uiso calc . 1 . .
_geom_special_details
;
All esds (except the esd in the dihedral angle between two l.s. planes) are
estimated using the full covariance matrix. The cell esds are taken into
account individually in the estimation of esds in distances, angles and
torsion angles; correlations between esds in cell parameters are only used
when they are defined by crystal symmetry. An approximate (isotropic)
treatment of cell esds is used for estimating esds involving l.s. planes.
;
loop_
    _geom_bond_atom_site_label_1
    _geom_bond_atom_site_label_2
    _geom_bond_site_symmetry_2
    _geom_bond_distance
    _geom_bond_publ_flag
    C1 N19 . 1.502(12) ?
    C1 C2 . 1.528(15) ?
    C1 H1A . 0.97 ?
    C1 H1B . 0.97 ?
    C2 O18 . 1.435(9) ?
    C2 C3 . 1.533(13) ?
    C2 H2 . 0.98 ?
    C3 O17 . 1.420(10) ?
    C3 H3A . 0.97 ?
    C3 H3B . 0.97 ?
    C4 O17 . 1.387(11) ?
    C4 C5 . 1.395(14) ?
    C4 C16 . 1.407(12) ?
    C5 C6 . 1.410(13) ?
    C5 H5 . 0.93 ?
    C6 C7 . 1.390(12) ?
    C6 H6 . 0.93 ?
    C7 C8 . 1.401(14) ?
    C7 H7 . 0.93 ?
    C8 N9 . 1.385(10) ?
    C8 C16 . 1.422(12) ?
    N9 C10 . 1.387(13) ?
    N9 H9 . 0.86 ?
    C10 C11 . 1.398(13) ?
    C10 C15 . 1.427(11) ?
    C11 C12 . 1.395(14) ?
    C11 H11 . 0.93 ?
    C12 C13 . 1.408(12) ?
    C12 H12 . 0.93 ?
    C13 C14 . 1.394(13) ?
    C13 H13 . 0.93 ?
    C14 C15 . 1.406(13) ?
    C14 H14 . 0.93 ?
    C15 C16 . 1.447(14) ?
    O18 H18 . 0.82 ?
    N19 C20 . 1.503(14) ?
    N19 H19A . 0.90 ?
    N19 H19B . 0.90 ?
    C20 C21 . 1.523(13) ?
    C20 H20A . 0.97 ?
    C20 H20B . 0.97 ?
    C21 O22 . 1.421(10) ?
    C21 H21A . 0.97 ?
    C21 H21B . 0.97 ?
    O22 C23 . 1.383(10) ?
    C23 C28 . 1.395(15) ?
    C23 C24 . 1.415(15) ?
    C24 O29 . 1.388(13) ?
    C24 C25 . 1.392(12) ?
    C25 C26 . 1.402(16) ?
    C25 H25 . 0.93 ?
    C26 C27 . 1.390(15) ?
    C26 H26 . 0.93 ?
    C27 C28 . 1.400(12) ?
    C27 H27 . 0.93 ?
    C28 H28 . 0.93 ?
    O29 C30 . 1.441(12) ?
    C30 H30A . 0.96 ?
    C30 H30B . 0.96 ?
    C30 H30C . 0.96 ?
    P31 O32 . 1.513(7) ?
    P31 O34 . 1.514(8) ?
    P31 O33 . 1.516(8) ?
    P31 O35 . 1.520(7) ?
    O32 H32 . 0.82 ?
    O35 H35 . 0.82 ?
    O36 C37 . 1.421(11) ?
    O36 H36 . 0.82 ?
    C37 C38 . 1.496(14) ?
    C37 C39 . 1.499(14) ?
    C37 H37 . 0.98 ?
    C38 H38A . 0.96 ?
    C38 H38B . 0.96 ?
    C38 H38C . 0.96 ?
    C39 H39A . 0.96 ?
    C39 H39B . 0.96 ?
    C39 H39C . 0.96 ?
loop_
    _geom_angle_atom_site_label_1
    _geom_angle_atom_site_label_2
    _geom_angle_atom_site_label_3
    _geom_angle_site_symmetry_1
    _geom_angle_site_symmetry_3
    _geom_angle
    _geom_angle_publ_flag
    N19 C1 C2 . . 112.3(7) ?
    N19 C1 H1A . . 109.2 ?
    C2 C1 H1A . . 109.2 ?
    N19 C1 H1B . . 109.1 ?
    C2 C1 H1B . . 109.1 ?
    H1A C1 H1B . . 107.9 ?
    O18 C2 C1 . . 107.6(7) ?
    O18 C2 C3 . . 110.5(7) ?
    C1 C2 C3 . . 109.4(7) ?
    O18 C2 H2 . . 109.7 ?
    C1 C2 H2 . . 109.7 ?
    C3 C2 H2 . . 109.8 ?
    O17 C3 C2 . . 105.5(7) ?
    O17 C3 H3A . . 110.6 ?
    C2 C3 H3A . . 110.6 ?
    O17 C3 H3B . . 110.6 ?
    C2 C3 H3B . . 110.7 ?
    H3A C3 H3B . . 108.7 ?
    O17 C4 C5 . . 125.1(7) ?
    O17 C4 C16 . . 115.3(8) ?
    C5 C4 C16 . . 119.6(8) ?
    C4 C5 C6 . . 120.0(8) ?
    C4 C5 H5 . . 120.0 ?
    C6 C5 H5 . . 120.0 ?
    C7 C6 C5 . . 122.1(9) ?
    C7 C6 H6 . . 119.0 ?
    C5 C6 H6 . . 119.0 ?
    C6 C7 C8 . . 117.3(9) ?
    C6 C7 H7 . . 121.4 ?
    C8 C7 H7 . . 121.3 ?
    N9 C8 C7 . . 129.6(8) ?
    N9 C8 C16 . . 108.1(8) ?
    C7 C8 C16 . . 122.0(8) ?
    C8 N9 C10 . . 109.8(7) ?
    C8 N9 H9 . . 125.1 ?
    C10 N9 H9 . . 125.1 ?
    N9 C10 C11 . . 129.7(8) ?
    N9 C10 C15 . . 108.6(8) ?
    C11 C10 C15 . . 121.6(9) ?
    C12 C11 C10 . . 117.9(8) ?
    C12 C11 H11 . . 121.1 ?
    C10 C11 H11 . . 121.1 ?
    C11 C12 C13 . . 121.3(9) ?
    C11 C12 H12 . . 119.3 ?
    C13 C12 H12 . . 119.3 ?
    C14 C13 C12 . . 120.7(9) ?
    C14 C13 H13 . . 119.6 ?
    C12 C13 H13 . . 119.7 ?
    C13 C14 C15 . . 119.1(8) ?
    C13 C14 H14 . . 120.4 ?
    C15 C14 H14 . . 120.4 ?
    C14 C15 C10 . . 119.2(8) ?
    C14 C15 C16 . . 134.5(7) ?
    C10 C15 C16 . . 106.1(8) ?
    C4 C16 C8 . . 118.8(9) ?
    C4 C16 C15 . . 133.7(8) ?
    C8 C16 C15 . . 107.3(7) ?
    C4 O17 C3 . . 118.1(7) ?
    C2 O18 H18 . . 110 ?
    C1 N19 C20 . . 113.6(7) ?
    C1 N19 H19A . . 108.8 ?
    C20 N19 H19A . . 108.9 ?
    C1 N19 H19B . . 108.9 ?
    C20 N19 H19B . . 108.9 ?
    H19A N19 H19B . . 107.7 ?
    N19 C20 C21 . . 110.7(7) ?
    N19 C20 H20A . . 109.5 ?
    C21 C20 H20A . . 109.5 ?
    N19 C20 H20B . . 109.5 ?
    C21 C20 H20B . . 109.5 ?
    H20A C20 H20B . . 108.1 ?
    O22 C21 C20 . . 105.5(8) ?
    O22 C21 H21A . . 110.6 ?
    C20 C21 H21A . . 110.7 ?
    O22 C21 H21B . . 110.6 ?
    C20 C21 H21B . . 110.6 ?
    H21A C21 H21B . . 108.7 ?
    C23 O22 C21 . . 119.7(7) ?
    O22 C23 C28 . . 125.2(9) ?
    O22 C23 C24 . . 115.2(9) ?
    C28 C23 C24 . . 119.6(8) ?
    O29 C24 C25 . . 124.2(10) ?
    O29 C24 C23 . . 115.7(7) ?
    C25 C24 C23 . . 120.0(10) ?
    C24 C25 C26 . . 119.9(10) ?
    C24 C25 H25 . . 120.1 ?
    C26 C25 H25 . . 120.0 ?
    C27 C26 C25 . . 120.1(8) ?
    C27 C26 H26 . . 119.9 ?
    C25 C26 H26 . . 120.0 ?
    C26 C27 C28 . . 120.3(10) ?
    C26 C27 H27 . . 119.9 ?
    C28 C27 H27 . . 119.9 ?
    C23 C28 C27 . . 120.0(10) ?
    C23 C28 H28 . . 120.0 ?
    C27 C28 H28 . . 120.0 ?
    C24 O29 C30 . . 117.0(7) ?
    O29 C30 H30A . . 109.5 ?
    O29 C30 H30B . . 109.5 ?
    H30A C30 H30B . . 109.5 ?
    O29 C30 H30C . . 109.5 ?
    H30A C30 H30C . . 109.5 ?
    H30B C30 H30C . . 109.5 ?
    O32 P31 O34 . . 109.5(4) ?
    O32 P31 O33 . . 109.8(4) ?
    O34 P31 O33 . . 109.7(4) ?
    O32 P31 O35 . . 109.2(4) ?
    O34 P31 O35 . . 109.6(5) ?
    O33 P31 O35 . . 109.1(4) ?
    P31 O32 H32 . . 107 ?
    P31 O35 H35 . . 106 ?
    C37 O36 H36 . . 111 ?
    O36 C37 C38 . . 109.2(9) ?
    O36 C37 C39 . . 108.8(8) ?
    C38 C37 C39 . . 110.6(8) ?
    O36 C37 H37 . . 109.4 ?
    C38 C37 H37 . . 109.4 ?
    C39 C37 H37 . . 109.4 ?
    C37 C38 H38A . . 109.5 ?
    C37 C38 H38B . . 109.5 ?
    H38A C38 H38B . . 109.5 ?
    C37 C38 H38C . . 109.5 ?
    H38A C38 H38C . . 109.4 ?
    H38B C38 H38C . . 109.5 ?
    C37 C39 H39A . . 109.5 ?
    C37 C39 H39B . . 109.5 ?
    H39A C39 H39B . . 109.5 ?
    C37 C39 H39C . . 109.5 ?
    H39A C39 H39C . . 109.5 ?
    H39B C39 H39C . . 109.5 ?
loop_
    _geom_hbond_atom_site_label_D
    _geom_hbond_atom_site_label_H
    _geom_hbond_atom_site_label_A
    _geom_hbond_site_symmetry_A
    _geom_hbond_distance_DH
    _geom_hbond_distance_HA
    _geom_hbond_distance_DA
    _geom_hbond_angle_DHA
    O18 H18 O34 . 0.82 1.89 2.681(10) 165
    N19 H19A O34 2_566 0.90 1.75 2.568(10) 149
    N19 H19B O18 . 0.90 2.46 2.772(11) 101
    N19 H19B O22 . 0.90 2.29 2.646(10) 103
    O32 H32 O33 2_466 0.82 1.90 2.672(10) 156
    O35 H35 O36 2_465 0.82 1.99 2.619(9) 132
    O36 H36 O33 . 0.82 2.00 2.590(9) 128
data_global
_journal_date_recd_electronic     2010-02-04
_journal_date_accepted     2010-02-09
_journal_name_full     'Acta Crystallographica, Section E'
_journal_year     2010
_journal_volume     66
_journal_issue      3
_journal_page_first     o613
_journal_page_last     o613
_journal_paper_category     QO
_journal_coeditor_code     YA2118
_publ_contact_author_name     'Vladimir V. Chernyshev'
_publ_contact_author_address
;
      Department of Chemistry
      Moscow State University
      119991 Moscow
      Russia
;
_publ_contact_author_email     vladimir@struct.chem.msu.ru
_publ_contact_author_fax     '+ 7-495-9390898'
_publ_contact_author_phone     '+ 7-495-9393654'
_publ_section_title
;
Carvedilol dihydrogen phosphate propan-2-ol solvate: a powder study
;
loop_
    _publ_author_name
    _publ_author_address
    'Chernyshev, Vladimir V.'
;
Department of Chemistry
Moscow State University
119991 Moscow
Russian Federation
;
    'Kukushkin, Sergei Yu.'
;
BION Ltd,
109 km., Kiev Highway
Obninsk 249032
Kaluga Region
Russian Federation
;
    'Velikodny, Yurii A.'
;
Department of Chemistry
Moscow State University
119991 Moscow
Russian Federation
;
