# Supplementary material for: Carvedilol dihydrogen phosphate propan-2-ol solvate from powder diffraction data
Source: Acta Crystallogr Sect E Struct Rep Online. 2010 Feb 13;66(Pt 3):o613. doi: 10.1107/S1600536810005349 (PMC2983528; doi:10.1107/S1600536810005349)
Supplement: Supplementary file 2 [file e-66-0o613-Isup2.rtv]

#    February 4, 2010
# This CIF contains the laboratory powder pattern for the
#  paper of Chernyshev et al. submitted to Acta Cryst. E.
#
#


data_I

_pd_block_id      Isoprop_pattern

loop_
      _pd_proc_point_id                           
      _pd_proc_2theta_corrected           
      _pd_proc_intensity_net                     
      _pd_calc_intensity_net                     
      _pd_proc_ls_weight                  # x100 !

   1  3.5000   7884   8545  .0127
   2  3.5100   7964   8538  .0126
   3  3.5200   7991   8532  .0125
   4  3.5300   7992   8525  .0125
   5  3.5400   7954   8519  .0126
   6  3.5500   8104   8512  .0123
   7  3.5600   8125   8506  .0123
   8  3.5700   8141   8499  .0123
   9  3.5800   8192   8493  .0122
  10  3.5900   8289   8487  .0121
  11  3.6000   8392   8480  .0119
  12  3.6100   8383   8474  .0119
  13  3.6200   8380   8468  .0119
  14  3.6300   8407   8461  .0119
  15  3.6400   8333   8455  .0120
  16  3.6500   8440   8449  .0118
  17  3.6600   8479   8443  .0118
  18  3.6700   8558   8436  .0117
  19  3.6800   8492   8430  .0118
  20  3.6900   8500   8424  .0118
  21  3.7000   8464   8418  .0118
  22  3.7100   8443   8411  .0118
  23  3.7200   8456   8405  .0118
  24  3.7300   8522   8399  .0117
  25  3.7400   8628   8393  .0116
  26  3.7500   8629   9210  .0116
  27  3.7600   8592   9213  .0116
  28  3.7700   8653   9216  .0116
  29  3.7800   8625   9219  .0116
  30  3.7900   8582   9222  .0117
  31  3.8000   8606   9225  .0116
  32  3.8100   8686   9229  .0115
  33  3.8200   8768   9232  .0114
  34  3.8300   8741   9236  .0114
  35  3.8400   8760   9240  .0114
  36  3.8500   8779   9244  .0114
  37  3.8600   8890   9249  .0112
  38  3.8700   8869   9254  .0113
  39  3.8800   8872   9258  .0113
  40  3.8900   9058   9263  .0110
  41  3.9000   9078   9269  .0110
  42  3.9100   9025   9274  .0111
  43  3.9200   9063   9280  .0110
  44  3.9300   8959   9285  .0112
  45  3.9400   8923   9291  .0112
  46  3.9500   8903   9298  .0112
  47  3.9600   8952   9304  .0112
  48  3.9700   8989   9311  .0111
  49  3.9800   8945   9318  .0112
  50  3.9900   9019   9325  .0111
  51  4.0000   8943   9333  .0112
  52  4.0100   9047   9341  .0111
  53  4.0200   8985   9349  .0111
  54  4.0300   8960   9357  .0112
  55  4.0400   9010   9366  .0111
  56  4.0500   9056   9374  .0110
  57  4.0600   9165   9384  .0109
  58  4.0700   9193   9393  .0109
  59  4.0800   9290   9403  .0108
  60  4.0900   9325   9413  .0107
  61  4.1000   9298   9423  .0108
  62  4.1100   9331   9434  .0107
  63  4.1200   9377   9445  .0107
  64  4.1300   9432   9456  .0106
  65  4.1400   9422   9468  .0106
  66  4.1500   9536   9480  .0105
  67  4.1600   9525   9493  .0105
  68  4.1700   9601   9506  .0104
  69  4.1800   9630   9519  .0104
  70  4.1900   9703   9533  .0103
  71  4.2000   9726   9547  .0103
  72  4.2100   9802   9561  .0102
  73  4.2200   9842   9576  .0102
  74  4.2300   9779   9592  .0102
  75  4.2400   9847   9607  .0102
  76  4.2500   9926   9624  .0101
  77  4.2600   9992   9641  .0100
  78  4.2700   9990   9658  .0100
  79  4.2800  10051   9676  .0099
  80  4.2900   9995   9694  .0100
  81  4.3000  10001   9713  .0100
  82  4.3100   9987   9733  .0100
  83  4.3200  10181   9753  .0098
  84  4.3300  10118   9773  .0099
  85  4.3400  10124   9795  .0099
  86  4.3500  10212   9816  .0098
  87  4.3600  10303   9839  .0097
  88  4.3700  10430   9862  .0096
  89  4.3800  10429   9886  .0096
  90  4.3900  10506   9911  .0095
  91  4.4000  10545   9936  .0095
  92  4.4100  10645   9962  .0094
  93  4.4200  10634   9989  .0094
  94  4.4300  10785  10017  .0093
  95  4.4400  10896  10045  .0092
  96  4.4500  10933  10075  .0091
  97  4.4600  10979  10105  .0091
  98  4.4700  11005  10136  .0091
  99  4.4800  11166  10168  .0090
 100  4.4900  11228  10201  .0089
 101  4.5000  11209  10235  .0089
 102  4.5100  11329  10271  .0088
 103  4.5200  11204  10307  .0089
 104  4.5300  11224  10344  .0089
 105  4.5400  11276  10383  .0089
 106  4.5500  11319  10423  .0088
 107  4.5600  11303  10464  .0088
 108  4.5700  11354  10506  .0088
 109  4.5800  11453  10550  .0087
 110  4.5900  11596  10595  .0086
 111  4.6000  11638  10641  .0086
 112  4.6100  11612  10689  .0086
 113  4.6200  11739  10738  .0085
 114  4.6300  11901  10790  .0084
 115  4.6400  11939  10842  .0084
 116  4.6500  11941  10897  .0084
 117  4.6600  12050  10953  .0083
 118  4.6700  12201  11011  .0082
 119  4.6800  12275  11072  .0081
 120  4.6900  12287  11134  .0081
 121  4.7000  12269  11198  .0082
 122  4.7100  12265  11265  .0082
 123  4.7200  12459  11333  .0080
 124  4.7300  12548  11404  .0080
 125  4.7400  12539  11478  .0080
 126  4.7500  12650  11554  .0079
 127  4.7600  12749  11633  .0078
 128  4.7700  12709  11715  .0079
 129  4.7800  12751  11800  .0078
 130  4.7900  13004  11888  .0077
 131  4.8000  13122  11979  .0076
 132  4.8100  13182  12073  .0076
 133  4.8200  13351  12171  .0075
 134  4.8300  13363  12273  .0075
 135  4.8400  13456  12378  .0074
 136  4.8500  13750  12487  .0073
 137  4.8600  13882  12601  .0072
 138  4.8700  13967  12719  .0072
 139  4.8800  14107  12841  .0071
 140  4.8900  14229  12969  .0070
 141  4.9000  14382  13101  .0070
 142  4.9100  14434  13238  .0069
 143  4.9200  14530  13381  .0069
 144  4.9300  14533  13530  .0069
 145  4.9400  14809  13684  .0068
 146  4.9500  14854  13844  .0067
 147  4.9600  14926  14011  .0067
 148  4.9700  14964  14184  .0067
 149  4.9800  15123  14363  .0066
 150  4.9900  15131  14550  .0066
 151  5.0000  15192  14743  .0066
 152  5.0100  15505  14944  .0064
 153  5.0200  15676  15152  .0064
 154  5.0300  15765  15367  .0063
 155  5.0400  15965  15589  .0063
 156  5.0500  16083  15819  .0062
 157  5.0600  16162  16056  .0062
 158  5.0700  16237  16300  .0062
 159  5.0800  16471  16551  .0061
 160  5.0900  16518  16808  .0061
 161  5.1000  16585  17072  .0060
 162  5.1100  16816  17340  .0059
 163  5.1200  16965  17614  .0059
 164  5.1300  17060  17891  .0059
 165  5.1400  17211  18172  .0058
 166  5.1500  17319  18455  .0058
 167  5.1600  17540  18740  .0057
 168  5.1700  17804  19024  .0056
 169  5.1800  17886  19307  .0056
 170  5.1900  18088  19587  .0055
 171  5.2000  18392  19863  .0054
 172  5.2100  18506  20134  .0054
 173  5.2200  18670  20398  .0054
 174  5.2300  18749  20655  .0053
 175  5.2400  18983  20902  .0053
 176  5.2500  19298  21140  .0052
 177  5.2600  19649  21367  .0051
 178  5.2700  19900  21583  .0050
 179  5.2800  20152  21789  .0050
 180  5.2900  20297  21985  .0049
 181  5.3000  20386  22173  .0049
 182  5.3100  20803  22354  .0048
 183  5.3200  21099  22532  .0047
 184  5.3300  21200  22709  .0047
 185  5.3400  21474  22891  .0047
 186  5.3500  21867  23082  .0046
 187  5.3600  22145  23289  .0045
 188  5.3700  22531  23520  .0044
 189  5.3800  22739  23783  .0044
 190  5.3900  23129  24085  .0043
 191  5.4000  23680  24437  .0042
 192  5.4100  24200  24849  .0041
 193  5.4200  24789  25329  .0040
 194  5.4300  25458  25887  .0039
 195  5.4400  26095  26532  .0038
 196  5.4500  26814  27270  .0037
 197  5.4600  27616  28105  .0036
 198  5.4700  28367  29038  .0035
 199  5.4800  29363  30069  .0034
 200  5.4900  30641  31190  .0033
 201  5.5000  31675  32389  .0032
 202  5.5100  32929  33649  .0030
 203  5.5200  34394  34947  .0029
 204  5.5300  35957  36253  .0028
 205  5.5400  37863  37532  .0026
 206  5.5500  39807  38748  .0025
 207  5.5600  41686  39859  .0024
 208  5.5700  43510  40824  .0023
 209  5.5800  44888  41606  .0022
 210  5.5900  45345  42172  .0022
 211  5.6000  45107  42498  .0022
 212  5.6100  43407  42522  .0023
 213  5.6200  40735  40915  .0025
 214  5.6300  37444  37526  .0027
 215  5.6400  33465  33186  .0030
 216  5.6500  29161  28641  .0034
 217  5.6600  25015  24382  .0040
 218  5.6700  21610  20676  .0046
 219  5.6800  18566  17628  .0054
 220  5.6900  16072  15235  .0062
 221  5.7000  14110  13428  .0071
 222  5.7100  12601  12103  .0079
 223  5.7200  11555  11148  .0087
 224  5.7300  10737  10463  .0093
 225  5.7400  10107   9966  .0099
 226  5.7500   9557   9597  .0105
 227  5.7600   9167   9313  .0109
 228  5.7700   8818   9087  .0113
 229  5.7800   8541   8902  .0117
 230  5.7900   8419   8747  .0119
 231  5.8000   8246   8614  .0121
 232  5.8100   8134   8499  .0123
 233  5.8200   8073   8398  .0124
 234  5.8300   8009   8310  .0125
 235  5.8400   7872   8232  .0127
 236  5.8500   7722   8162  .0130
 237  5.8600   7736   8099  .0129
 238  5.8700   7682   8043  .0130
 239  5.8800   7603   7992  .0132
 240  5.8900   7651   7946  .0131
 241  5.9000   7572   7904  .0132
 242  5.9100   7495   7866  .0133
 243  5.9200   7505   7831  .0133
 244  5.9300   7534   7799  .0133
 245  5.9400   7369   7769  .0136
 246  5.9500   7314   7741  .0137
 247  5.9600   7278   7715  .0137
 248  5.9700   7327   7692  .0136
 249  5.9800   7302   7669  .0137
 250  5.9900   7255   7648  .0138
 251  6.0000   7311   7629  .0137
 252  6.0100   7275   7611  .0137
 253  6.0200   7178   7593  .0139
 254  6.0300   7234   7577  .0138
 255  6.0400   7166   7561  .0140
 256  6.0500   7249   7547  .0138
 257  6.0600   7260   7533  .0138
 258  6.0700   7245   7519  .0138
 259  6.0800   7240   7507  .0138
 260  6.0900   7147   7495  .0140
 261  6.1000   7076   7483  .0141
 262  6.1100   7070   7472  .0141
 263  6.1200   7061   7461  .0142
 264  6.1300   7106   7451  .0141
 265  6.1400   7163   7441  .0140
 266  6.1500   7178   7432  .0139
 267  6.1600   7094   7423  .0141
 268  6.1700   7185   7414  .0139
 269  6.1800   7126   7405  .0140
 270  6.1900   7031   7397  .0142
 271  6.2000   7016   7389  .0143
 272  6.2100   7039   7381  .0142
 273  6.2200   7096   7374  .0141
 274  6.2300   7077   7367  .0141
 275  6.2400   7097   7363  .0141
 276  6.2500   7083   7356  .0141
 277  6.2600   7033   7350  .0142
 278  6.2700   6944   7343  .0144
 279  6.2800   6985   7337  .0143
 280  6.2900   7083   7330  .0141
 281  6.3000   7082   7324  .0141
 282  6.3100   7104   7318  .0141
 283  6.3200   7065   7312  .0142
 284  6.3300   7024   7307  .0142
 285  6.3400   7003   7301  .0143
 286  6.3500   7021   7296  .0142
 287  6.3600   7119   7290  .0140
 288  6.3700   7105   7285  .0141
 289  6.3800   7131   7280  .0140
 290  6.3900   7070   7275  .0141
 291  6.4000   7133   7270  .0140
 292  6.4100   7056   7386  .0142
 293  6.4200   7032   7383  .0142
 294  6.4300   7036   7379  .0142
 295  6.4400   7000   7376  .0143
 296  6.4500   6994   7373  .0143
 297  6.4600   7002   7369  .0143
 298  6.4700   7011   7366  .0143
 299  6.4800   6995   7363  .0143
 300  6.4900   6990   7360  .0143
 301  6.5000   7020   7357  .0142
 302  6.5100   7067   7355  .0142
 303  6.5200   7026   7352  .0142
 304  6.5300   7011   7349  .0143
 305  6.5400   7075   7347  .0141
 306  6.5500   7090   7344  .0141
 307  6.5600   7094   7342  .0141
 308  6.5700   7056   7340  .0142
 309  6.5800   7111   7338  .0141
 310  6.5900   7154   7335  .0140
 311  6.6000   7190   7333  .0139
 312  6.6100   7176   7331  .0139
 313  6.6200   7191   7329  .0139
 314  6.6300   7229   7328  .0138
 315  6.6400   7218   7326  .0139
 316  6.6500   7190   7324  .0139
 317  6.6600   7156   7322  .0140
 318  6.6700   7147   7321  .0140
 319  6.6800   7133   7319  .0140
 320  6.6900   7181   7318  .0139
 321  6.7000   7091   7316  .0141
 322  6.7100   7117   7315  .0141
 323  6.7200   7128   7314  .0140
 324  6.7300   7288   7313  .0137
 325  6.7400   7175   7312  .0139
 326  6.7500   7249   7311  .0138
 327  6.7600   7304   7310  .0137
 328  6.7700   7246   7309  .0138
 329  6.7800   7245   7308  .0138
 330  6.7900   7334   7307  .0136
 331  6.8000   7376   7307  .0136
 332  6.8100   7516   7306  .0133
 333  6.8200   7438   7306  .0134
 334  6.8300   7429   7305  .0135
 335  6.8400   7418   7305  .0135
 336  6.8500   7431   7305  .0135
 337  6.8600   7428   7305  .0135
 338  6.8700   7515   7305  .0133
 339  6.8800   7404   7305  .0135
 340  6.8900   7373   7305  .0136
 341  6.9000   7402   7305  .0135
 342  6.9100   7402   7305  .0135
 343  6.9200   7372   7306  .0136
 344  6.9300   7367   7306  .0136
 345  6.9400   7412   7307  .0135
 346  6.9500   7378   7308  .0136
 347  6.9600   7338   7308  .0136
 348  6.9700   7348   7309  .0136
 349  6.9800   7228   7310  .0138
 350  6.9900   7219   7311  .0139
 351  7.0000   7211   7313  .0139
 352  7.0100   7278   7314  .0137
 353  7.0200   7303   7316  .0137
 354  7.0300   7233   7317  .0138
 355  7.0400   7284   7319  .0137
 356  7.0500   7249   7321  .0138
 357  7.0600   7265   7323  .0138
 358  7.0700   7281   7325  .0137
 359  7.0800   7243   7327  .0138
 360  7.0900   7220   7329  .0139
 361  7.1000   7307   7332  .0137
 362  7.1100   7347   7335  .0136
 363  7.1200   7331   7338  .0136
 364  7.1300   7301   7341  .0137
 365  7.1400   7333   7344  .0136
 366  7.1500   7387   7347  .0135
 367  7.1600   7417   7351  .0135
 368  7.1700   7432   7354  .0135
 369  7.1800   7437   7358  .0134
 370  7.1900   7431   7362  .0135
 371  7.2000   7423   7367  .0135
 372  7.2100   7403   7371  .0135
 373  7.2200   7391   7376  .0135
 374  7.2300   7494   7381  .0133
 375  7.2400   7526   7386  .0133
 376  7.2500   7494   7391  .0133
 377  7.2600   7435   7397  .0134
 378  7.2700   7387   7403  .0135
 379  7.2800   7508   7409  .0133
 380  7.2900   7460   7416  .0134
 381  7.3000   7351   7422  .0136
 382  7.3100   7469   7429  .0134
 383  7.3200   7492   7437  .0133
 384  7.3300   7566   7444  .0132
 385  7.3400   7621   7452  .0131
 386  7.3500   7557   7461  .0132
 387  7.3600   7619   7469  .0131
 388  7.3700   7663   7478  .0130
 389  7.3800   7659   7488  .0131
 390  7.3900   7647   7498  .0131
 391  7.4000   7590   7508  .0132
 392  7.4100   7540   7519  .0133
 393  7.4200   7722   7530  .0130
 394  7.4300   7775   7542  .0129
 395  7.4400   7725   7554  .0129
 396  7.4500   7792   7567  .0128
 397  7.4600   7838   7580  .0128
 398  7.4700   7832   7594  .0128
 399  7.4800   7850   7595  .0127
 400  7.4900   7739   7610  .0129
 401  7.5000   7793   7626  .0128
 402  7.5100   7846   7642  .0127
 403  7.5200   7765   7660  .0129
 404  7.5300   7862   7678  .0127
 405  7.5400   7818   7697  .0128
 406  7.5500   7829   7716  .0128
 407  7.5600   7846   7737  .0127
 408  7.5700   7878   7758  .0127
 409  7.5800   7900   7780  .0127
 410  7.5900   7900   7804  .0127
 411  7.6000   7942   7828  .0126
 412  7.6100   7839   7853  .0128
 413  7.6200   7826   7880  .0128
 414  7.6300   8066   7907  .0124
 415  7.6400   7990   7936  .0125
 416  7.6500   7997   7966  .0125
 417  7.6600   8142   7997  .0123
 418  7.6700   8138   8029  .0123
 419  7.6800   8083   8063  .0124
 420  7.6900   8041   8098  .0124
 421  7.7000   8057   8134  .0124
 422  7.7100   8127   8172  .0123
 423  7.7200   8165   8211  .0122
 424  7.7300   8153   8251  .0123
 425  7.7400   8225   8292  .0122
 426  7.7500   8322   8335  .0120
 427  7.7600   8360   8379  .0120
 428  7.7700   8322   8425  .0120
 429  7.7800   8372   8471  .0119
 430  7.7900   8406   8519  .0119
 431  7.8000   8563   8567  .0117
 432  7.8100   8529   8617  .0117
 433  7.8200   8492   8667  .0118
 434  7.8300   8495   8718  .0118
 435  7.8400   8642   8769  .0116
 436  7.8500   8626   8821  .0116
 437  7.8600   8796   8873  .0114
 438  7.8700   8812   8925  .0113
 439  7.8800   8894   8977  .0112
 440  7.8900   8878   9029  .0113
 441  7.9000   8859   9081  .0113
 442  7.9100   8854   9133  .0113
 443  7.9200   8869   9185  .0113
 444  7.9300   8958   9237  .0112
 445  7.9400   9031   9288  .0111
 446  7.9500   9197   9340  .0109
 447  7.9600   9205   9392  .0109
 448  7.9700   9313   9446  .0107
 449  7.9800   9332   9500  .0107
 450  7.9900   9382   9557  .0107
 451  8.0000   9321   9616  .0107
 452  8.0100   9458   9679  .0106
 453  8.0200   9496   9747  .0105
 454  8.0300   9595   9820  .0104
 455  8.0400   9739   9899  .0103
 456  8.0500   9827   9987  .0102
 457  8.0600   9865  10084  .0101
 458  8.0700  10072  10192  .0099
 459  8.0800  10155  10313  .0098
 460  8.0900  10385  10442  .0096
 461  8.1000  10313  10578  .0097
 462  8.1100  10353  10724  .0097
 463  8.1200  10610  10885  .0094
 464  8.1300  10794  11062  .0093
 465  8.1400  11068  11255  .0090
 466  8.1500  11260  11463  .0089
 467  8.1600  11324  11683  .0088
 468  8.1700  11521  11909  .0087
 469  8.1800  11917  12137  .0084
 470  8.1900  12199  12359  .0082
 471  8.2000  12656  12567  .0079
 472  8.2100  13104  12753  .0076
 473  8.2200  13435  12910  .0074
 474  8.2300  13608  13030  .0073
 475  8.2400  13719  13107  .0073
 476  8.2500  13538  13139  .0074
 477  8.2600  13299  13034  .0075
 478  8.2700  12667  12623  .0079
 479  8.2800  12077  11990  .0083
 480  8.2900  11420  11246  .0088
 481  8.3000  10748  10481  .0093
 482  8.3100  10006   9762  .0100
 483  8.3200   9453   9126  .0106
 484  8.3300   8751   8591  .0114
 485  8.3400   8301   8161  .0120
 486  8.3500   8090   7829  .0124
 487  8.3600   7880   7580  .0127
 488  8.3700   7605   7397  .0131
 489  8.3800   7499   7265  .0133
 490  8.3900   7320   7170  .0137
 491  8.4000   7235   7100  .0138
 492  8.4100   7227   7047  .0138
 493  8.4200   7195   7006  .0139
 494  8.4300   7145   6974  .0140
 495  8.4400   7104   6946  .0141
 496  8.4500   6991   6923  .0143
 497  8.4600   6983   6903  .0143
 498  8.4700   6996   6885  .0143
 499  8.4800   6944   6869  .0144
 500  8.4900   6943   6855  .0144
 501  8.5000   7020   6843  .0142
 502  8.5100   6953   6831  .0144
 503  8.5200   6964   6821  .0144
 504  8.5300   6942   6811  .0144
 505  8.5400   6887   6802  .0145
 506  8.5500   6896   6794  .0145
 507  8.5600   6782   6787  .0147
 508  8.5700   6880   6780  .0145
 509  8.5800   6907   6773  .0145
 510  8.5900   6829   6767  .0146
 511  8.6000   6943   6762  .0144
 512  8.6100   6838   6756  .0146
 513  8.6200   6851   6751  .0146
 514  8.6300   6884   6746  .0145
 515  8.6400   6937   6742  .0144
 516  8.6500   7001   6738  .0143
 517  8.6600   6953   6733  .0144
 518  8.6700   6913   6730  .0145
 519  8.6800   6938   6726  .0144
 520  8.6900   6846   6722  .0146
 521  8.7000   6905   6719  .0145
 522  8.7100   6854   6715  .0146
 523  8.7200   6825   6712  .0147
 524  8.7300   6836   6709  .0146
 525  8.7400   6751   6706  .0148
 526  8.7500   6758   6703  .0148
 527  8.7600   6773   6700  .0148
 528  8.7700   6875   6698  .0145
 529  8.7800   6871   6695  .0146
 530  8.7900   6762   6692  .0148
 531  8.8000   6775   6690  .0148
 532  8.8100   6789   6688  .0147
 533  8.8200   6760   6685  .0148
 534  8.8300   6741   6683  .0148
 535  8.8400   6763   6680  .0148
 536  8.8500   6851   6678  .0146
 537  8.8600   6817   6676  .0147
 538  8.8700   6795   6674  .0147
 539  8.8800   6846   6672  .0146
 540  8.8900   6897   6670  .0145
 541  8.9000   6872   6668  .0146
 542  8.9100   6832   6666  .0146
 543  8.9200   6917   6664  .0145
 544  8.9300   6902   6662  .0145
 545  8.9400   6844   6660  .0146
 546  8.9500   6864   6658  .0146
 547  8.9600   6879   6656  .0145
 548  8.9700   6997   6654  .0143
 549  8.9800   6965   6652  .0144
 550  8.9900   6961   6651  .0144
 551  9.0000   6907   6649  .0145
 552  9.0100   6846   6647  .0146
 553  9.0200   6835   6645  .0146
 554  9.0300   6867   6644  .0146
 555  9.0400   6853   6642  .0146
 556  9.0500   6924   6640  .0144
 557  9.0600   6888   6639  .0145
 558  9.0700   6933   6637  .0144
 559  9.0800   6896   6636  .0145
 560  9.0900   6867   6634  .0146
 561  9.1000   6846   6632  .0146
 562  9.1100   6918   6631  .0145
 563  9.1200   6934   6629  .0144
 564  9.1300   6942   6628  .0144
 565  9.1400   6857   6626  .0146
 566  9.1500   6896   6625  .0145
 567  9.1600   6866   6623  .0146
 568  9.1700   6844   6622  .0146
 569  9.1800   6867   6620  .0146
 570  9.1900   6876   6619  .0145
 571  9.2000   6805   6617  .0147
 572  9.2100   6843   6616  .0146
 573  9.2200   6865   6615  .0146
 574  9.2300   6804   6613  .0147
 575  9.2400   6756   6612  .0148
 576  9.2500   6785   6610  .0147
 577  9.2600   6792   6609  .0147
 578  9.2700   6803   6608  .0147
 579  9.2800   6830   6606  .0146
 580  9.2900   6840   6605  .0146
 581  9.3000   6845   6603  .0146
 582  9.3100   6812   6602  .0147
 583  9.3200   6778   6601  .0148
 584  9.3300   6800   6599  .0147
 585  9.3400   6801   6598  .0147
 586  9.3500   6817   6597  .0147
 587  9.3600   6768   6596  .0148
 588  9.3700   6748   6594  .0148
 589  9.3800   6757   6633  .0148
 590  9.3900   6779   6632  .0148
 591  9.4000   6826   6715  .0146
 592  9.4100   6830   6715  .0146
 593  9.4200   6773   6715  .0148
 594  9.4300   6842   6715  .0146
 595  9.4400   6852   6716  .0146
 596  9.4500   6878   6716  .0145
 597  9.4600   6825   6716  .0147
 598  9.4700   6863   6716  .0146
 599  9.4800   6886   6717  .0145
 600  9.4900   6878   6729  .0145
 601  9.5000   6850   6730  .0146
 602  9.5100   6867   6731  .0146
 603  9.5200   6791   6731  .0147
 604  9.5300   6728   6732  .0149
 605  9.5400   6798   6732  .0147
 606  9.5500   6754   6733  .0148
 607  9.5600   6831   6734  .0146
 608  9.5700   6886   6735  .0145
 609  9.5800   6863   6736  .0146
 610  9.5900   6882   6736  .0145
 611  9.6000   6849   6737  .0146
 612  9.6100   6817   6738  .0147
 613  9.6200   6858   6739  .0146
 614  9.6300   6903   6740  .0145
 615  9.6400   6887   6741  .0145
 616  9.6500   6880   6742  .0145
 617  9.6600   6897   6744  .0145
 618  9.6700   6929   6745  .0144
 619  9.6800   6804   6746  .0147
 620  9.6900   6840   6748  .0146
 621  9.7000   6902   6749  .0145
 622  9.7100   6974   6750  .0143
 623  9.7200   6929   6752  .0144
 624  9.7300   6949   6753  .0144
 625  9.7400   6976   6755  .0143
 626  9.7500   7032   6757  .0142
 627  9.7600   6945   6758  .0144
 628  9.7700   6954   7347  .0144
 629  9.7800   6950   7355  .0144
 630  9.7900   6969   7364  .0143
 631  9.8000   6970   7373  .0143
 632  9.8100   6969   7381  .0143
 633  9.8200   6979   7390  .0143
 634  9.8300   7029   7400  .0142
 635  9.8400   7110   7409  .0141
 636  9.8500   7064   7419  .0142
 637  9.8600   7136   7428  .0140
 638  9.8700   7143   7438  .0140
 639  9.8800   7080   7449  .0141
 640  9.8900   7106   7459  .0141
 641  9.9000   7093   7470  .0141
 642  9.9100   7064   7480  .0142
 643  9.9200   7169   7492  .0139
 644  9.9300   7123   7503  .0140
 645  9.9400   7067   7514  .0142
 646  9.9500   7136   7526  .0140
 647  9.9600   7113   7538  .0141
 648  9.9700   7133   7551  .0140
 649  9.9800   7172   7563  .0139
 650  9.9900   7248   7576  .0138
 651 10.0000   7290   7589  .0137
 652 10.0100   7273   7603  .0137
 653 10.0200   7309   7617  .0137
 654 10.0300   7304   7631  .0137
 655 10.0400   7336   7645  .0136
 656 10.0500   7346   7660  .0136
 657 10.0600   7439   7675  .0134
 658 10.0700   7531   7690  .0133
 659 10.0800   7482   7706  .0134
 660 10.0900   7414   7722  .0135
 661 10.1000   7438   7736  .0134
 662 10.1100   7418   7753  .0135
 663 10.1200   7401   7771  .0135
 664 10.1300   7447   7788  .0134
 665 10.1400   7576   7807  .0132
 666 10.1500   7573   7825  .0132
 667 10.1600   7502   7844  .0133
 668 10.1700   7529   7864  .0133
 669 10.1800   7489   7884  .0134
 670 10.1900   7590   7904  .0132
 671 10.2000   7621   7925  .0131
 672 10.2100   7711   7947  .0130
 673 10.2200   7670   7969  .0130
 674 10.2300   7725   7991  .0129
 675 10.2400   7647   8015  .0131
 676 10.2500   7629   8039  .0131
 677 10.2600   7844   8063  .0127
 678 10.2700   7904   8088  .0127
 679 10.2800   7878   8114  .0127
 680 10.2900   7842   8140  .0128
 681 10.3000   7908   8167  .0126
 682 10.3100   7881   8195  .0127
 683 10.3200   7969   8224  .0125
 684 10.3300   8033   8253  .0124
 685 10.3400   8050   8283  .0124
 686 10.3500   8070   8314  .0124
 687 10.3600   8210   8346  .0122
 688 10.3700   8264   8379  .0121
 689 10.3800   8285   8413  .0121
 690 10.3900   8367   8447  .0120
 691 10.4000   8450   8483  .0118
 692 10.4100   8512   8520  .0117
 693 10.4200   8572   8590  .0117
 694 10.4300   8577   8630  .0117
 695 10.4400   8596   8670  .0116
 696 10.4500   8602   8712  .0116
 697 10.4600   8729   8755  .0115
 698 10.4700   8651   8800  .0116
 699 10.4800   8753   8845  .0114
 700 10.4900   8874   8893  .0113
 701 10.5000   8889   8941  .0112
 702 10.5100   9012   8992  .0111
 703 10.5200   9113   9044  .0110
 704 10.5300   9084   9097  .0110
 705 10.5400   9191   9153  .0109
 706 10.5500   9383   9210  .0107
 707 10.5600   9317   9269  .0107
 708 10.5700   9481   9330  .0105
 709 10.5800   9555   9394  .0105
 710 10.5900   9631   9459  .0104
 711 10.6000   9695   9527  .0103
 712 10.6100   9710   9597  .0103
 713 10.6200   9902   9670  .0101
 714 10.6300  10138   9746  .0099
 715 10.6400  10258   9824  .0097
 716 10.6500  10302   9905  .0097
 717 10.6600  10376   9988  .0096
 718 10.6700  10515  10075  .0095
 719 10.6800  10552  10165  .0095
 720 10.6900  10490  10259  .0095
 721 10.7000  10528  10355  .0095
 722 10.7100  10651  10456  .0094
 723 10.7200  10865  10559  .0092
 724 10.7300  10890  10667  .0092
 725 10.7400  11023  10778  .0091
 726 10.7500  11204  10894  .0089
 727 10.7600  11327  11013  .0088
 728 10.7700  11425  11136  .0088
 729 10.7800  11656  11263  .0086
 730 10.7900  11735  11395  .0085
 731 10.8000  11923  11531  .0084
 732 10.8100  11980  11670  .0083
 733 10.8200  12000  11815  .0083
 734 10.8300  12235  11963  .0082
 735 10.8400  12425  12116  .0080
 736 10.8500  12583  12273  .0079
 737 10.8600  12785  12435  .0078
 738 10.8700  13005  12601  .0077
 739 10.8800  13068  12772  .0077
 740 10.8900  13155  12948  .0076
 741 10.9000  13329  13128  .0075
 742 10.9100  13431  13314  .0074
 743 10.9200  13592  13506  .0074
 744 10.9300  13686  13703  .0073
 745 10.9400  13825  13908  .0072
 746 10.9500  14094  14120  .0071
 747 10.9600  14278  14340  .0070
 748 10.9700  14470  14570  .0069
 749 10.9800  14726  14810  .0068
 750 10.9900  15082  15063  .0066
 751 11.0000  15348  15328  .0065
 752 11.0100  15796  15610  .0063
 753 11.0200  16099  15908  .0062
 754 11.0300  16501  16225  .0061
 755 11.0400  16974  16564  .0059
 756 11.0500  17402  16925  .0057
 757 11.0600  17722  17312  .0056
 758 11.0700  18154  17725  .0055
 759 11.0800  18549  18165  .0054
 760 11.0900  19017  18634  .0053
 761 11.1000  19321  19131  .0052
 762 11.1100  19837  19656  .0050
 763 11.1200  20298  20206  .0049
 764 11.1300  20735  20778  .0048
 765 11.1400  21164  21367  .0047
 766 11.1500  21933  21968  .0046
 767 11.1600  22422  22580  .0045
 768 11.1700  23004  23180  .0043
 769 11.1800  23424  23766  .0043
 770 11.1900  24062  24328  .0042
 771 11.2000  24417  24858  .0041
 772 11.2100  24692  25346  .0040
 773 11.2200  24900  25763  .0040
 774 11.2300  25158  26047  .0040
 775 11.2400  25140  26203  .0040
 776 11.2500  25137  26135  .0040
 777 11.2600  24840  25865  .0040
 778 11.2700  24466  25476  .0041
 779 11.2800  24064  25043  .0042
 780 11.2900  23764  24630  .0042
 781 11.3000  23734  24279  .0042
 782 11.3100  23482  24007  .0043
 783 11.3200  23401  23814  .0043
 784 11.3300  23374  23712  .0043
 785 11.3400  23699  23710  .0042
 786 11.3500  24224  23811  .0041
 787 11.3600  24520  24016  .0041
 788 11.3700  25050  24323  .0040
 789 11.3800  25441  24731  .0039
 790 11.3900  25680  25238  .0039
 791 11.4000  26036  25844  .0038
 792 11.4100  26395  26551  .0038
 793 11.4200  26948  27360  .0037
 794 11.4300  27707  28275  .0036
 795 11.4400  28324  29294  .0035
 796 11.4500  29254  30419  .0034
 797 11.4600  30308  31644  .0033
 798 11.4700  31659  32962  .0032
 799 11.4800  32839  34361  .0030
 800 11.4900  34339  35866  .0029
 801 11.5000  35750  37360  .0028
 802 11.5100  37748  38857  .0026
 803 11.5200  39808  40317  .0025
 804 11.5300  42070  41695  .0024
 805 11.5400  44511  42944  .0022
 806 11.5500  46620  44016  .0021
 807 11.5600  48518  44864  .0021
 808 11.5700  49173  45453  .0020
 809 11.5800  48772  45753  .0021
 810 11.5900  47221  45578  .0021
 811 11.6000  44284  43986  .0023
 812 11.6100  40820  41110  .0024
 813 11.6200  36593  37402  .0027
 814 11.6300  32438  33310  .0031
 815 11.6400  28229  29196  .0035
 816 11.6500  24359  25317  .0041
 817 11.6600  20716  21835  .0048
 818 11.6700  17975  18837  .0056
 819 11.6800  15872  16348  .0063
 820 11.6900  14147  14348  .0071
 821 11.7000  12839  12786  .0078
 822 11.7100  11847  11595  .0084
 823 11.7200  11089  10704  .0090
 824 11.7300  10344  10043  .0097
 825 11.7400   9901   9555  .0101
 826 11.7500   9521   9242  .0105
 827 11.7600   9297   8968  .0108
 828 11.7700   9032   8757  .0111
 829 11.7800   8769   8591  .0114
 830 11.7900   8652   8456  .0116
 831 11.8000   8422   8345  .0119
 832 11.8100   8323   8252  .0120
 833 11.8200   8359   8173  .0120
 834 11.8300   8280   8106  .0121
 835 11.8400   8233   8049  .0121
 836 11.8500   8109   8000  .0123
 837 11.8600   8125   7958  .0123
 838 11.8700   8048   7923  .0124
 839 11.8800   8017   7893  .0125
 840 11.8900   8004   7868  .0125
 841 11.9000   7868   7847  .0127
 842 11.9100   7824   7831  .0128
 843 11.9200   7819   7818  .0128
 844 11.9300   7843   7808  .0128
 845 11.9400   7910   7801  .0126
 846 11.9500   7917   7797  .0126
 847 11.9600   7876   7795  .0127
 848 11.9700   7975   7796  .0125
 849 11.9800   7916   7800  .0126
 850 11.9900   7854   7806  .0127
 851 12.0000   7760   7815  .0129
 852 12.0100   7882   7826  .0127
 853 12.0200   7882   7840  .0127
 854 12.0300   7899   7858  .0127
 855 12.0400   7836   7879  .0128
 856 12.0500   7919   7904  .0126
 857 12.0600   7833   7933  .0128
 858 12.0700   7922   7967  .0126
 859 12.0800   7938   8006  .0126
 860 12.0900   7931   8050  .0126
 861 12.1000   8037   8100  .0124
 862 12.1100   8033   8156  .0124
 863 12.1200   8024   8218  .0125
 864 12.1300   8059   8286  .0124
 865 12.1400   8142   8359  .0123
 866 12.1500   8289   8437  .0121
 867 12.1600   8420   8518  .0119
 868 12.1700   8554   8602  .0117
 869 12.1800   8633   8686  .0116
 870 12.1900   8673   8769  .0115
 871 12.2000   8765   8847  .0114
 872 12.2100   8852   8917  .0113
 873 12.2200   8971   8978  .0111
 874 12.2300   8974   9027  .0111
 875 12.2400   9101   9061  .0110
 876 12.2500   8994   9079  .0111
 877 12.2600   9011   9072  .0111
 878 12.2700   8915   8991  .0112
 879 12.2800   8767   8837  .0114
 880 12.2900   8589   8634  .0116
 881 12.3000   8273   8407  .0121
 882 12.3100   8039   8176  .0124
 883 12.3200   8021   7954  .0125
 884 12.3300   7890   7753  .0127
 885 12.3400   7699   7578  .0130
 886 12.3500   7539   7430  .0133
 887 12.3600   7444   7309  .0134
 888 12.3700   7347   7215  .0136
 889 12.3800   7320   7142  .0137
 890 12.3900   7263   7088  .0138
 891 12.4000   7202   7048  .0139
 892 12.4100   7160   7020  .0140
 893 12.4200   7063   7000  .0142
 894 12.4300   7060   6987  .0142
 895 12.4400   7088   6978  .0141
 896 12.4500   7079   6972  .0141
 897 12.4600   7114   7004  .0141
 898 12.4700   7121   7003  .0140
 899 12.4800   7097   7004  .0141
 900 12.4900   7095   7007  .0141
 901 12.5000   7145   7010  .0140
 902 12.5100   7158   7015  .0140
 903 12.5200   7140   7020  .0140
 904 12.5300   7162   7027  .0140
 905 12.5400   7202   7034  .0139
 906 12.5500   7213   7042  .0139
 907 12.5600   7162   7051  .0140
 908 12.5700   7204   7061  .0139
 909 12.5800   7155   7071  .0140
 910 12.5900   7163   7082  .0140
 911 12.6000   7155   7094  .0140
 912 12.6100   7258   7106  .0138
 913 12.6200   7205   7119  .0139
 914 12.6300   7165   7133  .0140
 915 12.6400   7284   7148  .0137
 916 12.6500   7308   7163  .0137
 917 12.6600   7307   7179  .0137
 918 12.6700   7331   7196  .0136
 919 12.6800   7350   7214  .0136
 920 12.6900   7358   7232  .0136
 921 12.7000   7326   7251  .0137
 922 12.7100   7395   7272  .0135
 923 12.7200   7357   7293  .0136
 924 12.7300   7326   7315  .0137
 925 12.7400   7263   7339  .0138
 926 12.7500   7410   7364  .0135
 927 12.7600   7499   7390  .0133
 928 12.7700   7512   7417  .0133
 929 12.7800   7578   7446  .0132
 930 12.7900   7528   7477  .0133
 931 12.8000   7449   7510  .0134
 932 12.8100   7495   7545  .0133
 933 12.8200   7487   7582  .0134
 934 12.8300   7587   7621  .0132
 935 12.8400   7675   7663  .0130
 936 12.8500   7690   7707  .0130
 937 12.8600   7681   7755  .0130
 938 12.8700   7797   7803  .0128
 939 12.8800   7844   7854  .0127
 940 12.8900   7801   7908  .0128
 941 12.9000   7832   7962  .0128
 942 12.9100   7861   8019  .0127
 943 12.9200   7849   8076  .0127
 944 12.9300   7874   8133  .0127
 945 12.9400   7909   8190  .0126
 946 12.9500   8005   8246  .0125
 947 12.9600   8197   8301  .0122
 948 12.9700   8317   8353  .0120
 949 12.9800   8235   8403  .0121
 950 12.9900   8319   8451  .0120
 951 13.0000   8388   8485  .0119
 952 13.0100   8388   8503  .0119
 953 13.0200   8541   8511  .0117
 954 13.0300   8463   8513  .0118
 955 13.0400   8503   8516  .0118
 956 13.0500   8554   8522  .0117
 957 13.0600   8590   8534  .0116
 958 13.0700   8571   8555  .0117
 959 13.0800   8599   8586  .0116
 960 13.0900   8664   8628  .0115
 961 13.1000   8707   8677  .0115
 962 13.1100   8698   8740  .0115
 963 13.1200   8784   8814  .0114
 964 13.1300   8906   8897  .0112
 965 13.1400   9118   8992  .0110
 966 13.1500   9219   9096  .0108
 967 13.1600   9347   9211  .0107
 968 13.1700   9422   9336  .0106
 969 13.1800   9545   9471  .0105
 970 13.1900   9565   9615  .0105
 971 13.2000   9627   9767  .0104
 972 13.2100   9943   9928  .0101
 973 13.2200  10125  10093  .0099
 974 13.2300  10273  10262  .0097
 975 13.2400  10527  10432  .0095
 976 13.2500  10798  10599  .0093
 977 13.2600  10998  10758  .0091
 978 13.2700  11132  10907  .0090
 979 13.2800  11366  11041  .0088
 980 13.2900  11610  11157  .0086
 981 13.3000  11557  11251  .0087
 982 13.3100  11372  11322  .0088
 983 13.3200  11366  11345  .0088
 984 13.3300  11053  11256  .0090
 985 13.3400  10732  11072  .0093
 986 13.3500  10466  10829  .0096
 987 13.3600  10181  10561  .0098
 988 13.3700   9965  10295  .0100
 989 13.3800   9827  10053  .0102
 990 13.3900   9686   9848  .0103
 991 13.4000   9430   9688  .0106
 992 13.4100   9422   9558  .0106
 993 13.4200   9321   9495  .0107
 994 13.4300   9358   9477  .0107
 995 13.4400   9245   9499  .0108
 996 13.4500   9364   9555  .0107
 997 13.4600   9417   9637  .0106
 998 13.4700   9594   9738  .0104
 999 13.4800   9796   9850  .0102
1000 13.4900   9988  10018  .0100
1001 13.5000  10102  10133  .0099
1002 13.5100  10242  10240  .0098
1003 13.5200  10446  10331  .0096
1004 13.5300  10575  10401  .0095
1005 13.5400  10594  10446  .0094
1006 13.5500  10454  10515  .0096
1007 13.5600  10326  10469  .0097
1008 13.5700  10071  10294  .0099
1009 13.5800   9963  10022  .0100
1010 13.5900   9619   9679  .0104
1011 13.6000   9302   9306  .0108
1012 13.6100   9088   8934  .0110
1013 13.6200   8664   8583  .0115
1014 13.6300   8449   8266  .0118
1015 13.6400   8253   7992  .0121
1016 13.6500   8087   7762  .0124
1017 13.6600   7830   7575  .0128
1018 13.6700   7659   7428  .0131
1019 13.6800   7519   7315  .0133
1020 13.6900   7430   7231  .0135
1021 13.7000   7389   7170  .0135
1022 13.7100   7382   7127  .0135
1023 13.7200   7371   7098  .0136
1024 13.7300   7339   7078  .0136
1025 13.7400   7293   7066  .0137
1026 13.7500   7301   7059  .0137
1027 13.7600   7321   7056  .0137
1028 13.7700   7318   7057  .0137
1029 13.7800   7316   7061  .0137
1030 13.7900   7301   7066  .0137
1031 13.8000   7327   7074  .0136
1032 13.8100   7190   7083  .0139
1033 13.8200   7253   7094  .0138
1034 13.8300   7314   7107  .0137
1035 13.8400   7409   7121  .0135
1036 13.8500   7366   7136  .0136
1037 13.8600   7512   7153  .0133
1038 13.8700   7427   7170  .0135
1039 13.8800   7470   7189  .0134
1040 13.8900   7445   7209  .0134
1041 13.9000   7495   7230  .0133
1042 13.9100   7503   7253  .0133
1043 13.9200   7522   7276  .0133
1044 13.9300   7472   7300  .0134
1045 13.9400   7410   7325  .0135
1046 13.9500   7375   7351  .0136
1047 13.9600   7436   7379  .0134
1048 13.9700   7505   7407  .0133
1049 13.9800   7533   7437  .0133
1050 13.9900   7577   7469  .0132
1051 14.0000   7536   7538  .0133
1052 14.0100   7613   7574  .0131
1053 14.0200   7660   7611  .0131
1054 14.0300   7690   7651  .0130
1055 14.0400   7653   7695  .0131
1056 14.0500   7689   7741  .0130
1057 14.0600   7806   7792  .0128
1058 14.0700   8021   7847  .0125
1059 14.0800   8056   7907  .0124
1060 14.0900   8047   7972  .0124
1061 14.1000   8115   8044  .0123
1062 14.1100   8226   8120  .0122
1063 14.1200   8252   8248  .0121
1064 14.1300   8299   8340  .0120
1065 14.1400   8480   8438  .0118
1066 14.1500   8626   8643  .0116
1067 14.1600   8550   8753  .0117
1068 14.1700   8758   8866  .0114
1069 14.1800   8972   8981  .0111
1070 14.1900   8960   9095  .0112
1071 14.2000   9156   9205  .0109
1072 14.2100   9296   9309  .0108
1073 14.2200   9477   9401  .0106
1074 14.2300   9602   9479  .0104
1075 14.2400   9739   9541  .0103
1076 14.2500   9732   9582  .0103
1077 14.2600   9718   9602  .0103
1078 14.2700   9621   9567  .0104
1079 14.2800   9548   9440  .0105
1080 14.2900   9230   9244  .0108
1081 14.3000   8910   9004  .0112
1082 14.3100   8718   8745  .0115
1083 14.3200   8421   8487  .0119
1084 14.3300   8126   8244  .0123
1085 14.3400   7891   8024  .0127
1086 14.3500   7742   7833  .0129
1087 14.3600   7496   7672  .0133
1088 14.3700   7338   7542  .0136
1089 14.3800   7273   7440  .0137
1090 14.3900   7194   7362  .0139
1091 14.4000   7207   7304  .0139
1092 14.4100   7266   7263  .0138
1093 14.4200   7168   7296  .0140
1094 14.4300   7070   7278  .0141
1095 14.4400   7099   7269  .0141
1096 14.4500   7109   7302  .0141
1097 14.4600   7144   7303  .0140
1098 14.4700   7149   7306  .0140
1099 14.4800   7223   7313  .0138
1100 14.4900   7276   7321  .0137
1101 14.5000   7186   7331  .0139
1102 14.5100   7154   7343  .0140
1103 14.5200   7225   7357  .0138
1104 14.5300   7203   7372  .0139
1105 14.5400   7159   7388  .0140
1106 14.5500   7295   7406  .0137
1107 14.5600   7287   7424  .0137
1108 14.5700   7266   7444  .0138
1109 14.5800   7320   7466  .0137
1110 14.5900   7334   7488  .0136
1111 14.6000   7386   7511  .0135
1112 14.6100   7378   7535  .0136
1113 14.6200   7352   7560  .0136
1114 14.6300   7418   7586  .0135
1115 14.6400   7404   7612  .0135
1116 14.6500   7429   7638  .0135
1117 14.6600   7575   7665  .0132
1118 14.6700   7569   7692  .0132
1119 14.6800   7620   7719  .0131
1120 14.6900   7651   7744  .0131
1121 14.7000   7530   7767  .0133
1122 14.7100   7712   7789  .0130
1123 14.7200   7715   7809  .0130
1124 14.7300   7749   7945  .0129
1125 14.7400   7765   7969  .0129
1126 14.7500   7780   7995  .0129
1127 14.7600   7808   8024  .0128
1128 14.7700   7851   8056  .0127
1129 14.7800   7964   8128  .0126
1130 14.7900   7983   8167  .0125
1131 14.8000   7988   8208  .0125
1132 14.8100   8037   8252  .0124
1133 14.8200   8049   8299  .0124
1134 14.8300   8065   8349  .0124
1135 14.8400   8120   8401  .0123
1136 14.8500   8237   8456  .0121
1137 14.8600   8280   8514  .0121
1138 14.8700   8355   8574  .0120
1139 14.8800   8396   8637  .0119
1140 14.8900   8494   8703  .0118
1141 14.9000   8588   8771  .0116
1142 14.9100   8600   8841  .0116
1143 14.9200   8736   8915  .0114
1144 14.9300   8783   8991  .0114
1145 14.9400   8918   9070  .0112
1146 14.9500   8902   9152  .0112
1147 14.9600   9101   9237  .0110
1148 14.9700   9240   9325  .0108
1149 14.9800   9229   9415  .0108
1150 14.9900   9208   9509  .0109
1151 15.0000   9328   9607  .0107
1152 15.0100   9455   9707  .0106
1153 15.0200   9613   9812  .0104
1154 15.0300   9776   9921  .0102
1155 15.0400   9867  10034  .0101
1156 15.0500  10005  10151  .0100
1157 15.0600  10172  10274  .0098
1158 15.0700  10363  10403  .0096
1159 15.0800  10543  10602  .0095
1160 15.0900  10586  10745  .0094
1161 15.1000  10707  10898  .0093
1162 15.1100  10913  11060  .0092
1163 15.1200  11162  11232  .0090
1164 15.1300  11253  11416  .0089
1165 15.1400  11425  11614  .0088
1166 15.1500  11848  11823  .0084
1167 15.1600  12034  12050  .0083
1168 15.1700  12331  12294  .0081
1169 15.1800  12499  12555  .0080
1170 15.1900  12703  12833  .0079
1171 15.2000  13006  13129  .0077
1172 15.2100  13303  13442  .0075
1173 15.2200  13704  13770  .0073
1174 15.2300  14003  14110  .0071
1175 15.2400  14362  14461  .0070
1176 15.2500  14749  14816  .0068
1177 15.2600  15253  15227  .0066
1178 15.2700  15607  15576  .0064
1179 15.2800  15954  15911  .0063
1180 15.2900  16305  16225  .0061
1181 15.3000  16652  16512  .0060
1182 15.3100  16906  16764  .0059
1183 15.3200  17142  16943  .0058
1184 15.3300  17062  16984  .0059
1185 15.3400  17105  16904  .0058
1186 15.3500  16982  16732  .0059
1187 15.3600  16687  16492  .0060
1188 15.3700  16423  16216  .0061
1189 15.3800  16136  15896  .0062
1190 15.3900  15500  15472  .0065
1191 15.4000  15083  14967  .0066
1192 15.4100  14545  14421  .0069
1193 15.4200  13914  13873  .0072
1194 15.4300  13517  13352  .0074
1195 15.4400  13032  12879  .0077
1196 15.4500  12562  12468  .0080
1197 15.4600  12072  12124  .0083
1198 15.4700  11864  11850  .0084
1199 15.4800  11690  11642  .0086
1200 15.4900  11541  11496  .0087
1201 15.5000  11452  11405  .0087
1202 15.5100  11431  11364  .0087
1203 15.5200  11298  11364  .0089
1204 15.5300  11428  11399  .0088
1205 15.5400  11389  11464  .0088
1206 15.5500  11602  11554  .0086
1207 15.5600  11696  11664  .0085
1208 15.5700  11783  11792  .0085
1209 15.5800  11809  11936  .0085
1210 15.5900  11998  12094  .0083
1211 15.6000  12173  12267  .0082
1212 15.6100  12423  12452  .0080
1213 15.6200  12604  12651  .0079
1214 15.6300  12912  12864  .0077
1215 15.6400  13218  13091  .0076
1216 15.6500  13521  13333  .0074
1217 15.6600  13669  13591  .0073
1218 15.6700  14070  13865  .0071
1219 15.6800  14344  14156  .0070
1220 15.6900  14489  14465  .0069
1221 15.7000  14707  14792  .0068
1222 15.7100  15218  15138  .0066
1223 15.7200  15738  15502  .0064
1224 15.7300  15935  15884  .0063
1225 15.7400  16368  16283  .0061
1226 15.7500  16677  16698  .0060
1227 15.7600  17054  17129  .0059
1228 15.7700  17527  17572  .0057
1229 15.7800  17991  18028  .0056
1230 15.7900  18370  18493  .0054
1231 15.8000  18863  18968  .0053
1232 15.8100  19255  19450  .0052
1233 15.8200  19831  19921  .0050
1234 15.8300  20143  20331  .0050
1235 15.8400  20550  20690  .0049
1236 15.8500  20844  21020  .0048
1237 15.8600  21385  21339  .0047
1238 15.8700  21717  21662  .0046
1239 15.8800  21934  21994  .0046
1240 15.8900  22188  22335  .0045
1241 15.9000  22619  22678  .0044
1242 15.9100  22761  23014  .0044
1243 15.9200  23018  23328  .0043
1244 15.9300  23309  23606  .0043
1245 15.9400  23445  23789  .0043
1246 15.9500  23535  23822  .0042
1247 15.9600  23478  23720  .0043
1248 15.9700  23261  23505  .0043
1249 15.9800  22842  23052  .0044
1250 15.9900  22294  22355  .0045
1251 16.0000  21636  21499  .0046
1252 16.0100  20920  20571  .0048
1253 16.0200  20139  19648  .0050
1254 16.0300  19331  18789  .0052
1255 16.0400  18650  18034  .0054
1256 16.0500  17850  17406  .0056
1257 16.0600  17187  16918  .0058
1258 16.0700  16847  16571  .0059
1259 16.0800  16354  16360  .0061
1260 16.0900  16247  16276  .0062
1261 16.1000  16103  16304  .0062
1262 16.1100  16427  16429  .0061
1263 16.1200  16562  16632  .0060
1264 16.1300  16704  16897  .0060
1265 16.1400  16995  17208  .0059
1266 16.1500  17435  17548  .0057
1267 16.1600  17889  17902  .0056
1268 16.1700  18347  18255  .0055
1269 16.1800  18743  18594  .0053
1270 16.1900  18985  18906  .0053
1271 16.2000  19377  19181  .0052
1272 16.2100  19610  19405  .0051
1273 16.2200  19748  19477  .0051
1274 16.2300  19531  19379  .0051
1275 16.2400  19325  19150  .0052
1276 16.2500  19033  18835  .0053
1277 16.2600  18529  18469  .0054
1278 16.2700  17925  18029  .0056
1279 16.2800  17294  17531  .0058
1280 16.2900  16778  17017  .0060
1281 16.3000  16294  16527  .0061
1282 16.3100  15600  16091  .0064
1283 16.3200  15246  15730  .0066
1284 16.3300  15066  15456  .0066
1285 16.3400  14854  15274  .0067
1286 16.3500  14755  15186  .0068
1287 16.3600  14725  15189  .0068
1288 16.3700  14857  15277  .0067
1289 16.3800  15059  15445  .0066
1290 16.3900  15228  15686  .0066
1291 16.4000  15525  15993  .0064
1292 16.4100  15890  16359  .0063
1293 16.4200  16525  16777  .0061
1294 16.4300  17100  17237  .0058
1295 16.4400  17751  17734  .0056
1296 16.4500  18396  18255  .0054
1297 16.4600  19034  18791  .0053
1298 16.4700  19731  19328  .0051
1299 16.4800  20575  19853  .0049
1300 16.4900  21294  20349  .0047
1301 16.5000  21788  20799  .0046
1302 16.5100  22087  21188  .0045
1303 16.5200  22373  21501  .0045
1304 16.5300  22336  21726  .0045
1305 16.5400  21994  21848  .0045
1306 16.5500  21502  21711  .0047
1307 16.5600  20732  21268  .0048
1308 16.5700  19935  20521  .0050
1309 16.5800  19152  19553  .0052
1310 16.5900  18159  18814  .0055
1311 16.6000  17413  17689  .0057
1312 16.6100  16440  16594  .0061
1313 16.6200  15642  15576  .0064
1314 16.6300  14945  14667  .0067
1315 16.6400  14213  13884  .0070
1316 16.6500  13538  13233  .0074
1317 16.6600  13185  12712  .0076
1318 16.6700  12762  12313  .0078
1319 16.6800  12492  12025  .0080
1320 16.6900  12348  11833  .0081
1321 16.7000  12199  11725  .0082
1322 16.7100  12082  11686  .0083
1323 16.7200  12110  11705  .0083
1324 16.7300  12132  11772  .0082
1325 16.7400  12343  11880  .0081
1326 16.7500  12664  12023  .0079
1327 16.7600  12659  12195  .0079
1328 16.7700  12861  12393  .0078
1329 16.7800  12906  12612  .0077
1330 16.7900  13089  12850  .0076
1331 16.8000  13328  13102  .0075
1332 16.8100  13550  13364  .0074
1333 16.8200  13747  13632  .0073
1334 16.8300  14002  13899  .0071
1335 16.8400  14545  14160  .0069
1336 16.8500  14754  14408  .0068
1337 16.8600  14825  14636  .0067
1338 16.8700  14937  14840  .0067
1339 16.8800  15018  15015  .0067
1340 16.8900  15096  15157  .0066
1341 16.9000  15011  15231  .0067
1342 16.9100  14771  15156  .0068
1343 16.9200  14480  14957  .0069
1344 16.9300  14106  14675  .0071
1345 16.9400  13751  14352  .0073
1346 16.9500  13324  14024  .0075
1347 16.9600  13107  13715  .0076
1348 16.9700  12848  13444  .0078
1349 16.9800  12577  13221  .0080
1350 16.9900  12558  13049  .0080
1351 17.0000  12514  12988  .0080
1352 17.0100  12566  12909  .0080
1353 17.0200  12626  12864  .0079
1354 17.0300  12790  12841  .0078
1355 17.0400  12824  12828  .0078
1356 17.0500  12827  12814  .0078
1357 17.0600  12801  12789  .0078
1358 17.0700  12739  12743  .0078
1359 17.0800  12657  12621  .0079
1360 17.0900  12418  12364  .0081
1361 17.1000  12027  11998  .0083
1362 17.1100  11842  11559  .0084
1363 17.1200  11352  11084  .0088
1364 17.1300  10879  10602  .0092
1365 17.1400  10539  10137  .0095
1366 17.1500  10101   9704  .0099
1367 17.1600   9711   9311  .0103
1368 17.1700   9420   8969  .0106
1369 17.1800   9041   8676  .0111
1370 17.1900   8772   8431  .0114
1371 17.2000   8638   8230  .0116
1372 17.2100   8335   8069  .0120
1373 17.2200   8207   7939  .0122
1374 17.2300   8082   7840  .0124
1375 17.2400   8001   7765  .0125
1376 17.2500   7923   7707  .0126
1377 17.2600   7826   7664  .0128
1378 17.2700   7755   7633  .0129
1379 17.2800   7720   7609  .0130
1380 17.2900   7666   7593  .0130
1381 17.3000   7628   7582  .0131
1382 17.3100   7526   7575  .0133
1383 17.3200   7513   7571  .0133
1384 17.3300   7585   7571  .0132
1385 17.3400   7500   7573  .0133
1386 17.3500   7470   7577  .0134
1387 17.3600   7466   7583  .0134
1388 17.3700   7511   7591  .0133
1389 17.3800   7442   7601  .0134
1390 17.3900   7367   7613  .0136
1391 17.4000   7428   7626  .0135
1392 17.4100   7568   7641  .0132
1393 17.4200   7567   7657  .0132
1394 17.4300   7566   7675  .0132
1395 17.4400   7664   7694  .0130
1396 17.4500   7634   7714  .0131
1397 17.4600   7694   7769  .0130
1398 17.4700   7691   7793  .0130
1399 17.4800   7712   7819  .0130
1400 17.4900   7662   7845  .0131
1401 17.5000   7754   7874  .0129
1402 17.5100   7712   7903  .0130
1403 17.5200   7766   7935  .0129
1404 17.5300   7759   7968  .0129
1405 17.5400   7797   8002  .0128
1406 17.5500   7808   8067  .0128
1407 17.5600   7917   8106  .0126
1408 17.5700   7959   8146  .0126
1409 17.5800   7963   8187  .0126
1410 17.5900   7993   8231  .0125
1411 17.6000   8072   8277  .0124
1412 17.6100   8147   8324  .0123
1413 17.6200   8198   8374  .0122
1414 17.6300   8281   8450  .0121
1415 17.6400   8319   8504  .0120
1416 17.6500   8349   8562  .0120
1417 17.6600   8342   8619  .0120
1418 17.6700   8456   8681  .0118
1419 17.6800   8698   8746  .0115
1420 17.6900   8901   8814  .0112
1421 17.7000   9108   8886  .0110
1422 17.7100   9180   8960  .0109
1423 17.7200   9295   9038  .0108
1424 17.7300   9439   9119  .0106
1425 17.7400   9447   9205  .0106
1426 17.7500   9532   9291  .0105
1427 17.7600   9641   9385  .0104
1428 17.7700   9679   9483  .0103
1429 17.7800   9692   9586  .0103
1430 17.7900   9690   9688  .0103
1431 17.8000   9692   9801  .0103
1432 17.8100   9852   9920  .0102
1433 17.8200  10084  10046  .0099
1434 17.8300  10203  10177  .0098
1435 17.8400  10237  10315  .0098
1436 17.8500  10487  10460  .0095
1437 17.8600  10663  10613  .0094
1438 17.8700  10905  10950  .0092
1439 17.8800  11066  11121  .0090
1440 17.8900  11306  11301  .0088
1441 17.9000  11636  11490  .0086
1442 17.9100  11919  11810  .0084
1443 17.9200  12133  12021  .0082
1444 17.9300  12442  12242  .0080
1445 17.9400  12705  12475  .0079
1446 17.9500  12783  12719  .0078
1447 17.9600  13042  12976  .0077
1448 17.9700  13283  13246  .0075
1449 17.9800  13474  13530  .0074
1450 17.9900  13832  13828  .0072
1451 18.0000  14186  14141  .0070
1452 18.0100  14376  14466  .0070
1453 18.0200  14782  14812  .0068
1454 18.0300  15241  15176  .0066
1455 18.0400  15591  15559  .0064
1456 18.0500  16234  15963  .0062
1457 18.0600  16774  16389  .0060
1458 18.0700  17169  16837  .0058
1459 18.0800  17617  17320  .0057
1460 18.0900  18103  17827  .0055
1461 18.1000  18739  18366  .0053
1462 18.1100  19336  18941  .0052
1463 18.1200  19617  19556  .0051
1464 18.1300  20336  20216  .0049
1465 18.1400  21041  20927  .0048
1466 18.1500  21697  21693  .0046
1467 18.1600  22485  22521  .0044
1468 18.1700  23066  23417  .0043
1469 18.1800  23822  24386  .0042
1470 18.1900  24617  25434  .0041
1471 18.2000  25629  26565  .0039
1472 18.2100  26664  27782  .0038
1473 18.2200  27774  29084  .0036
1474 18.2300  28933  30469  .0035
1475 18.2400  30535  31928  .0033
1476 18.2500  32159  33448  .0031
1477 18.2600  34037  35009  .0029
1478 18.2700  35706  36583  .0028
1479 18.2800  37819  38136  .0026
1480 18.2900  39913  39626  .0025
1481 18.3000  41986  41005  .0024
1482 18.3100  43562  42223  .0023
1483 18.3200  45178  43230  .0022
1484 18.3300  46062  43981  .0022
1485 18.3400  46019  44440  .0022
1486 18.3500  45509  44575  .0022
1487 18.3600  44121  43844  .0023
1488 18.3700  42113  42085  .0024
1489 18.3800  39601  39539  .0025
1490 18.3900  36531  36515  .0027
1491 18.4000  33288  33274  .0030
1492 18.4100  30105  30031  .0033
1493 18.4200  26870  26941  .0037
1494 18.4300  24165  24105  .0041
1495 18.4400  21546  21584  .0046
1496 18.4500  19315  19406  .0052
1497 18.4600  17368  17572  .0058
1498 18.4700  15875  16065  .0063
1499 18.4800  14711  14854  .0068
1500 18.4900  13885  13902  .0072
1501 18.5000  13171  13170  .0076
1502 18.5100  12663  12734  .0079
1503 18.5200  12230  12329  .0082
1504 18.5300  11867  12038  .0084
1505 18.5400  11738  11836  .0085
1506 18.5500  11570  11705  .0086
1507 18.5600  11570  11628  .0086
1508 18.5700  11576  11597  .0086
1509 18.5800  11528  11602  .0087
1510 18.5900  11575  11640  .0086
1511 18.6000  11629  11706  .0086
1512 18.6100  11641  11798  .0086
1513 18.6200  11732  11916  .0085
1514 18.6300  11902  12058  .0084
1515 18.6400  12153  12223  .0082
1516 18.6500  12334  12412  .0081
1517 18.6600  12679  12622  .0079
1518 18.6700  12701  12852  .0079
1519 18.6800  13001  13101  .0077
1520 18.6900  13396  13364  .0075
1521 18.7000  13725  13638  .0073
1522 18.7100  14046  13918  .0071
1523 18.7200  14356  14196  .0070
1524 18.7300  14673  14461  .0068
1525 18.7400  15130  14712  .0066
1526 18.7500  15427  14937  .0065
1527 18.7600  15653  15127  .0064
1528 18.7700  15748  15274  .0064
1529 18.7800  15769  15373  .0063
1530 18.7900  15480  15410  .0065
1531 18.8000  15109  15285  .0066
1532 18.8100  14794  14991  .0068
1533 18.8200  14374  14572  .0070
1534 18.8300  13844  14078  .0072
1535 18.8400  13283  13553  .0075
1536 18.8500  12799  13033  .0078
1537 18.8600  12310  12543  .0081
1538 18.8700  11716  12101  .0085
1539 18.8800  11353  11716  .0088
1540 18.8900  11043  11392  .0091
1541 18.9000  10771  11131  .0093
1542 18.9100  10636  10926  .0094
1543 18.9200  10445  10782  .0096
1544 18.9300  10395  10688  .0096
1545 18.9400  10418  10637  .0096
1546 18.9500  10432  10625  .0096
1547 18.9600  10479  10645  .0095
1548 18.9700  10609  10691  .0094
1549 18.9800  10739  10761  .0093
1550 18.9900  10796  10933  .0093
1551 19.0000  10882  11041  .0092
1552 19.0100  10851  11166  .0092
1553 19.0200  11006  11306  .0091
1554 19.0300  11203  11460  .0089
1555 19.0400  11392  11629  .0088
1556 19.0500  11596  11814  .0086
1557 19.0600  11935  12013  .0084
1558 19.0700  12253  12229  .0082
1559 19.0800  12462  12462  .0080
1560 19.0900  12720  12713  .0079
1561 19.1000  13053  12983  .0077
1562 19.1100  13361  13272  .0075
1563 19.1200  13724  13582  .0073
1564 19.1300  14041  13913  .0071
1565 19.1400  14451  14265  .0069
1566 19.1500  14886  14638  .0067
1567 19.1600  15200  15031  .0066
1568 19.1700  15663  15444  .0064
1569 19.1800  16114  15873  .0062
1570 19.1900  16414  16314  .0061
1571 19.2000  17047  16765  .0059
1572 19.2100  17195  17219  .0058
1573 19.2200  17740  17671  .0056
1574 19.2300  18294  18114  .0055
1575 19.2400  18630  18555  .0054
1576 19.2500  18820  18962  .0053
1577 19.2600  19148  19362  .0052
1578 19.2700  19349  19648  .0052
1579 19.2800  19643  19843  .0051
1580 19.2900  19783  19965  .0051
1581 19.3000  19862  20027  .0050
1582 19.3100  19918  19997  .0050
1583 19.3200  19799  19890  .0051
1584 19.3300  19603  19738  .0051
1585 19.3400  19698  19574  .0051
1586 19.3500  19492  19421  .0051
1587 19.3600  19446  19299  .0051
1588 19.3700  19500  19218  .0051
1589 19.3800  19433  19184  .0051
1590 19.3900  19275  19197  .0052
1591 19.4000  19488  19216  .0051
1592 19.4100  19558  19238  .0051
1593 19.4200  19637  19279  .0051
1594 19.4300  19838  19356  .0050
1595 19.4400  20105  19485  .0050
1596 19.4500  20431  19676  .0049
1597 19.4600  20792  19940  .0048
1598 19.4700  21217  20280  .0047
1599 19.4800  21685  20701  .0046
1600 19.4900  22159  21205  .0045
1601 19.5000  22612  21793  .0044
1602 19.5100  23209  22464  .0043
1603 19.5200  23758  23219  .0042
1604 19.5300  24447  24055  .0041
1605 19.5400  25156  24968  .0040
1606 19.5500  26031  25955  .0038
1607 19.5600  26974  27009  .0037
1608 19.5700  27892  28122  .0036
1609 19.5800  28840  29280  .0035
1610 19.5900  29935  30469  .0033
1611 19.6000  30928  31669  .0032
1612 19.6100  31774  32881  .0031
1613 19.6200  32946  34033  .0030
1614 19.6300  34240  35116  .0029
1615 19.6400  35032  36100  .0029
1616 19.6500  36006  36957  .0028
1617 19.6600  37125  37649  .0027
1618 19.6700  37644  38152  .0027
1619 19.6800  37864  38352  .0026
1620 19.6900  37505  38037  .0027
1621 19.7000  36839  37259  .0027
1622 19.7100  35503  36075  .0028
1623 19.7200  34258  34403  .0029
1624 19.7300  33053  32351  .0030
1625 19.7400  31076  30072  .0032
1626 19.7500  28720  27708  .0035
1627 19.7600  26364  25375  .0038
1628 19.7700  24008  23161  .0042
1629 19.7800  21853  21123  .0046
1630 19.7900  19934  19297  .0050
1631 19.8000  18314  17697  .0055
1632 19.8100  16733  16326  .0060
1633 19.8200  15611  15174  .0064
1634 19.8300  14560  14222  .0069
1635 19.8400  13569  13450  .0074
1636 19.8500  12892  12832  .0078
1637 19.8600  12404  12345  .0081
1638 19.8700  12038  11964  .0083
1639 19.8800  11633  11668  .0086
1640 19.8900  11256  11430  .0089
1641 19.9000  11044  11231  .0091
1642 19.9100  10963  11065  .0091
1643 19.9200  10947  10928  .0091
1644 19.9300  10766  10819  .0093
1645 19.9400  10715  10734  .0093
1646 19.9500  10611  10675  .0094
1647 19.9600  10513  10640  .0095
1648 19.9700  10458  10628  .0096
1649 19.9800  10514  10708  .0095
1650 19.9900  10627  10742  .0094
1651 20.0000  10678  10799  .0094
1652 20.0100  10755  10877  .0093
1653 20.0200  10797  10976  .0093
1654 20.0300  11034  11095  .0091
1655 20.0400  11290  11235  .0089
1656 20.0500  11307  11395  .0088
1657 20.0600  11551  11576  .0087
1658 20.0700  11647  11779  .0086
1659 20.0800  11936  12004  .0084
1660 20.0900  12141  12253  .0082
1661 20.1000  12351  12527  .0081
1662 20.1100  12523  12827  .0080
1663 20.1200  12700  13124  .0079
1664 20.1300  12912  13482  .0077
1665 20.1400  13253  13871  .0075
1666 20.1500  13844  14292  .0072
1667 20.1600  14220  14746  .0070
1668 20.1700  14549  15232  .0069
1669 20.1800  15142  15750  .0066
1670 20.1900  15734  16295  .0064
1671 20.2000  16495  16865  .0061
1672 20.2100  17184  17451  .0058
1673 20.2200  17677  18045  .0057
1674 20.2300  18607  18635  .0054
1675 20.2400  19274  19206  .0052
1676 20.2500  20036  19742  .0050
1677 20.2600  20560  20226  .0049
1678 20.2700  21303  20638  .0047
1679 20.2800  21835  20962  .0046
1680 20.2900  21941  21184  .0046
1681 20.3000  21791  21295  .0046
1682 20.3100  21591  21195  .0046
1683 20.3200  21011  20728  .0048
1684 20.3300  20133  19957  .0050
1685 20.3400  19152  18977  .0052
1686 20.3500  18032  17882  .0055
1687 20.3600  16752  16751  .0060
1688 20.3700  15643  15646  .0064
1689 20.3800  14683  14610  .0068
1690 20.3900  13612  13671  .0073
1691 20.4000  12694  12843  .0079
1692 20.4100  11941  12134  .0084
1693 20.4200  11366  11542  .0088
1694 20.4300  10890  11120  .0092
1695 20.4400  10658  10743  .0094
1696 20.4500  10343  10457  .0097
1697 20.4600  10184  10249  .0098
1698 20.4700  10118  10108  .0099
1699 20.4800  10040  10022  .0100
1700 20.4900   9949   9983  .0101
1701 20.5000  10141   9982  .0099
1702 20.5100  10128  10013  .0099
1703 20.5200  10252  10072  .0098
1704 20.5300  10391  10155  .0096
1705 20.5400  10523  10259  .0095
1706 20.5500  10495  10385  .0095
1707 20.5600  10639  10530  .0094
1708 20.5700  10877  10695  .0092
1709 20.5800  11148  10879  .0090
1710 20.5900  11254  11079  .0089
1711 20.6000  11465  11305  .0087
1712 20.6100  11647  11552  .0086
1713 20.6200  11886  11822  .0084
1714 20.6300  12240  12114  .0082
1715 20.6400  12435  12429  .0080
1716 20.6500  12775  12765  .0078
1717 20.6600  13042  13122  .0077
1718 20.6700  13539  13498  .0074
1719 20.6800  13935  13889  .0072
1720 20.6900  14472  14292  .0069
1721 20.7000  14803  14699  .0068
1722 20.7100  15332  15104  .0065
1723 20.7200  15922  15499  .0063
1724 20.7300  16161  15873  .0062
1725 20.7400  16562  16216  .0060
1726 20.7500  16804  16517  .0060
1727 20.7600  17019  16767  .0059
1728 20.7700  17056  16958  .0059
1729 20.7800  17055  17084  .0059
1730 20.7900  16572  17099  .0060
1731 20.8000  16370  16896  .0061
1732 20.8100  16054  16533  .0062
1733 20.8200  15477  16004  .0065
1734 20.8300  14972  15395  .0067
1735 20.8400  14353  14755  .0070
1736 20.8500  13814  14126  .0072
1737 20.8600  13213  13535  .0076
1738 20.8700  12953  13004  .0077
1739 20.8800  12584  12544  .0079
1740 20.8900  12125  12162  .0082
1741 20.9000  11860  11860  .0084
1742 20.9100  11627  11635  .0086
1743 20.9200  11591  11483  .0086
1744 20.9300  11401  11396  .0088
1745 20.9400  11371  11366  .0088
1746 20.9500  11369  11383  .0088
1747 20.9600  11416  11438  .0088
1748 20.9700  11538  11520  .0087
1749 20.9800  11681  11617  .0086
1750 20.9900  11644  11720  .0086
1751 21.0000  11826  11821  .0085
1752 21.0100  12038  11925  .0083
1753 21.0200  11885  11998  .0084
1754 21.0300  12044  12049  .0083
1755 21.0400  12045  12065  .0083
1756 21.0500  11933  12022  .0084
1757 21.0600  11719  11912  .0085
1758 21.0700  11482  11710  .0087
1759 21.0800  11237  11432  .0089
1760 21.0900  10899  11111  .0092
1761 21.1000  10560  10767  .0095
1762 21.1100  10295  10423  .0097
1763 21.1200  10099  10093  .0099
1764 21.1300   9893   9789  .0101
1765 21.1400   9679   9519  .0103
1766 21.1500   9463   9285  .0106
1767 21.1600   9287   9092  .0108
1768 21.1700   9209   8939  .0109
1769 21.1800   9142   8825  .0109
1770 21.1900   9196   8746  .0109
1771 21.2000   9172   8701  .0109
1772 21.2100   9188   8685  .0109
1773 21.2200   9136   8697  .0109
1774 21.2300   9216   8732  .0109
1775 21.2400   9264   8790  .0108
1776 21.2500   9334   8866  .0107
1777 21.2600   9389   8960  .0107
1778 21.2700   9439   9253  .0106
1779 21.2800   9491   9379  .0105
1780 21.2900   9747   9517  .0103
1781 21.3000   9867   9665  .0101
1782 21.3100   9974   9822  .0100
1783 21.3200  10324   9986  .0097
1784 21.3300  10411  10153  .0096
1785 21.3400  10596  10320  .0094
1786 21.3500  10592  10485  .0094
1787 21.3600  10716  10643  .0093
1788 21.3700  10808  10790  .0093
1789 21.3800  10880  10924  .0092
1790 21.3900  10925  11040  .0092
1791 21.4000  10806  11138  .0093
1792 21.4100  10816  11191  .0092
1793 21.4200  10689  11178  .0094
1794 21.4300  10676  11113  .0094
1795 21.4400  10652  11012  .0094
1796 21.4500  10440  10887  .0096
1797 21.4600  10386  10750  .0096
1798 21.4700  10348  10615  .0097
1799 21.4800  10240  10494  .0098
1800 21.4900  10282  10396  .0097
1801 21.5000  10370  10319  .0096
1802 21.5100  10305  10285  .0097
1803 21.5200  10410  10331  .0096
1804 21.5300  10423  10359  .0096
1805 21.5400  10531  10438  .0095
1806 21.5500  10784  10554  .0093
1807 21.5600  10972  10756  .0091
1808 21.5700  11135  10943  .0090
1809 21.5800  11514  11164  .0087
1810 21.5900  11765  11416  .0085
1811 21.6000  12019  11699  .0083
1812 21.6100  12290  12008  .0081
1813 21.6200  12683  12343  .0079
1814 21.6300  13107  12700  .0076
1815 21.6400  13542  13074  .0074
1816 21.6500  14035  13571  .0071
1817 21.6600  14466  13961  .0069
1818 21.6700  14916  14348  .0067
1819 21.6800  15302  14719  .0065
1820 21.6900  15674  15088  .0064
1821 21.7000  15857  15394  .0063
1822 21.7100  16029  15648  .0062
1823 21.7200  16138  15844  .0062
1824 21.7300  15978  15966  .0063
1825 21.7400  15683  16006  .0064
1826 21.7500  15124  15843  .0066
1827 21.7600  14627  15462  .0068
1828 21.7700  14122  14916  .0071
1829 21.7800  13503  14265  .0074
1830 21.7900  12829  13567  .0078
1831 21.8000  12148  12866  .0082
1832 21.8100  11463  12197  .0087
1833 21.8200  11069  11580  .0090
1834 21.8300  10655  11031  .0094
1835 21.8400  10257  10555  .0097
1836 21.8500  10028  10154  .0100
1837 21.8600   9935   9826  .0101
1838 21.8700   9674   9567  .0103
1839 21.8800   9477   9370  .0106
1840 21.8900   9464   9228  .0106
1841 21.9000   9448   9134  .0106
1842 21.9100   9377   9081  .0107
1843 21.9200   9344   9062  .0107
1844 21.9300   9366   9072  .0107
1845 21.9400   9510   9106  .0105
1846 21.9500   9639   9163  .0104
1847 21.9600   9898   9239  .0101
1848 21.9700   9954   9332  .0100
1849 21.9800  10003   9442  .0100
1850 21.9900  10137   9567  .0099
1851 22.0000  10296   9709  .0097
1852 22.0100  10524   9867  .0095
1853 22.0200  10546  10042  .0095
1854 22.0300  10921  10246  .0092
1855 22.0400  11227  10456  .0089
1856 22.0500  11427  10684  .0088
1857 22.0600  11679  10932  .0086
1858 22.0700  11941  11199  .0084
1859 22.0800  12217  11489  .0082
1860 22.0900  12433  11794  .0080
1861 22.1000  12654  12103  .0079
1862 22.1100  12861  12442  .0078
1863 22.1200  13218  12794  .0076
1864 22.1300  13523  13154  .0074
1865 22.1400  13813  13518  .0072
1866 22.1500  13991  13879  .0071
1867 22.1600  14162  14227  .0071
1868 22.1700  14395  14554  .0069
1869 22.1800  14494  14850  .0069
1870 22.1900  14672  15105  .0068
1871 22.2000  14833  15309  .0067
1872 22.2100  14747  15455  .0068
1873 22.2200  14797  15540  .0068
1874 22.2300  14643  15483  .0068
1875 22.2400  14416  15236  .0069
1876 22.2500  14219  14837  .0070
1877 22.2600  13791  14336  .0073
1878 22.2700  13336  13781  .0075
1879 22.2800  12820  13214  .0078
1880 22.2900  12384  12666  .0081
1881 22.3000  11972  12158  .0084
1882 22.3100  11503  11704  .0087
1883 22.3200  11014  11312  .0091
1884 22.3300  10721  10986  .0093
1885 22.3400  10442  10726  .0096
1886 22.3500  10207  10528  .0098
1887 22.3600  10078  10390  .0099
1888 22.3700   9998  10306  .0100
1889 22.3800  10116  10270  .0099
1890 22.3900  10165  10276  .0098
1891 22.4000  10218  10320  .0098
1892 22.4100  10241  10396  .0098
1893 22.4200  10486  10501  .0095
1894 22.4300  10729  10631  .0093
1895 22.4400  10947  10785  .0091
1896 22.4500  11236  10958  .0089
1897 22.4600  11290  11151  .0089
1898 22.4700  11548  11360  .0087
1899 22.4800  11843  11591  .0084
1900 22.4900  12080  11830  .0083
1901 22.5000  12248  12080  .0082
1902 22.5100  12556  12338  .0080
1903 22.5200  12855  12603  .0078
1904 22.5300  13125  12871  .0076
1905 22.5400  13403  13137  .0075
1906 22.5500  13687  13399  .0073
1907 22.5600  13922  13651  .0072
1908 22.5700  14100  13891  .0071
1909 22.5800  14276  14116  .0070
1910 22.5900  14341  14325  .0070
1911 22.6000  14408  14480  .0069
1912 22.6100  14408  14574  .0069
1913 22.6200  14437  14611  .0069
1914 22.6300  14281  14612  .0070
1915 22.6400  14226  14659  .0070
1916 22.6500  14377  14644  .0070
1917 22.6600  14326  14642  .0070
1918 22.6700  14481  14663  .0069
1919 22.6800  14586  14718  .0069
1920 22.6900  14725  14796  .0068
1921 22.7000  14977  14906  .0067
1922 22.7100  15176  15047  .0066
1923 22.7200  15279  15218  .0065
1924 22.7300  15489  15408  .0065
1925 22.7400  15761  15597  .0063
1926 22.7500  15996  15791  .0063
1927 22.7600  16189  16003  .0062
1928 22.7700  16477  16248  .0061
1929 22.7800  16782  16535  .0060
1930 22.7900  16965  16875  .0059
1931 22.8000  17452  17274  .0057
1932 22.8100  17782  17738  .0056
1933 22.8200  18209  18271  .0055
1934 22.8300  18758  18875  .0053
1935 22.8400  19223  19554  .0052
1936 22.8500  20016  20307  .0050
1937 22.8600  20771  21183  .0048
1938 22.8700  21430  22089  .0047
1939 22.8800  22407  23075  .0045
1940 22.8900  23404  24147  .0043
1941 22.9000  24578  25275  .0041
1942 22.9100  25882  26464  .0039
1943 22.9200  27299  27704  .0037
1944 22.9300  28790  28979  .0035
1945 22.9400  30509  30270  .0033
1946 22.9500  32216  31554  .0031
1947 22.9600  33792  32799  .0030
1948 22.9700  35154  33974  .0028
1949 22.9800  36691  35042  .0027
1950 22.9900  37822  35970  .0026
1951 23.0000  38582  36727  .0026
1952 23.0100  38851  37288  .0026
1953 23.0200  38705  37626  .0026
1954 23.0300  37803  37411  .0026
1955 23.0400  36597  36584  .0027
1956 23.0500  35215  35303  .0028
1957 23.0600  33476  33726  .0030
1958 23.0700  31858  32028  .0031
1959 23.0800  30148  30343  .0033
1960 23.0900  28363  28768  .0035
1961 23.1000  27037  27370  .0037
1962 23.1100  25685  26191  .0039
1963 23.1200  24610  25254  .0041
1964 23.1300  24064  24565  .0042
1965 23.1400  23699  24122  .0042
1966 23.1500  23618  23914  .0042
1967 23.1600  23729  23924  .0042
1968 23.1700  24206  24130  .0041
1969 23.1800  24655  24511  .0041
1970 23.1900  25103  25042  .0040
1971 23.2000  25945  25700  .0039
1972 23.2100  26899  26463  .0037
1973 23.2200  27782  27303  .0036
1974 23.2300  28676  28219  .0035
1975 23.2400  29462  29159  .0034
1976 23.2500  30153  30099  .0033
1977 23.2600  31245  31012  .0032
1978 23.2700  32044  31896  .0031
1979 23.2800  32737  32719  .0031
1980 23.2900  33406  33484  .0030
1981 23.3000  33782  34173  .0030
1982 23.3100  34319  34635  .0029
1983 23.3200  34573  34833  .0029
1984 23.3300  34682  34814  .0029
1985 23.3400  34907  34631  .0029
1986 23.3500  34952  34332  .0029
1987 23.3600  34889  33946  .0029
1988 23.3700  34766  33490  .0029
1989 23.3800  33859  32968  .0030
1990 23.3900  33062  32376  .0030
1991 23.4000  32140  31680  .0031
1992 23.4100  30793  30702  .0032
1993 23.4200  29324  29367  .0034
1994 23.4300  27533  27795  .0036
1995 23.4400  25565  26034  .0039
1996 23.4500  23575  24200  .0042
1997 23.4600  21789  22339  .0046
1998 23.4700  20100  20545  .0050
1999 23.4800  18344  18867  .0055
2000 23.4900  16933  17342  .0059
2001 23.5000  15471  15982  .0065
2002 23.5100  14415  14777  .0069
2003 23.5200  13625  13730  .0073
2004 23.5300  12682  12834  .0079
2005 23.5400  11989  12097  .0083
2006 23.5500  11524  11468  .0087
2007 23.5600  10934  10950  .0091
2008 23.5700  10559  10529  .0095
2009 23.5800  10244  10189  .0098
2010 23.5900   9954   9919  .0100
2011 23.6000   9825   9708  .0102
2012 23.6100   9644   9546  .0104
2013 23.6200   9498   9425  .0105
2014 23.6300   9438   9338  .0106
2015 23.6400   9413   9280  .0106
2016 23.6500   9397   9245  .0106
2017 23.6600   9456   9228  .0106
2018 23.6700   9409   9225  .0106
2019 23.6800   9403   9232  .0106
2020 23.6900   9459   9323  .0106
2021 23.7000   9369   9338  .0107
2022 23.7100   9313   9351  .0107
2023 23.7200   9285   9359  .0108
2024 23.7300   9339   9359  .0107
2025 23.7400   9231   9344  .0108
2026 23.7500   9157   9290  .0109
2027 23.7600   9079   9201  .0110
2028 23.7700   9048   9085  .0111
2029 23.7800   8888   8954  .0113
2030 23.7900   8744   8817  .0114
2031 23.8000   8584   8681  .0116
2032 23.8100   8625   8551  .0116
2033 23.8200   8508   8430  .0118
2034 23.8300   8327   8317  .0120
2035 23.8400   8294   8206  .0121
2036 23.8500   8212   8099  .0122
2037 23.8600   8174   7999  .0122
2038 23.8700   8148   7908  .0123
2039 23.8800   8097   7829  .0124
2040 23.8900   7956   7763  .0126
2041 23.9000   7863   7710  .0127
2042 23.9100   7821   7671  .0128
2043 23.9200   7826   7644  .0128
2044 23.9300   7836   7629  .0128
2045 23.9400   7735   7625  .0129
2046 23.9500   7776   7632  .0129
2047 23.9600   7787   7649  .0128
2048 23.9700   7753   7675  .0129
2049 23.9800   7701   7711  .0130
2050 23.9900   7713   7754  .0130
2051 24.0000   7763   7806  .0129
2052 24.0100   7978   7866  .0125
2053 24.0200   7971   7925  .0125
2054 24.0300   8000   8000  .0125
2055 24.0400   8051   8084  .0124
2056 24.0500   8078   8176  .0124
2057 24.0600   8275   8277  .0121
2058 24.0700   8383   8388  .0119
2059 24.0800   8563   8507  .0117
2060 24.0900   8651   8638  .0116
2061 24.1000   8755   8779  .0114
2062 24.1100   8995   8932  .0111
2063 24.1200   8990   9097  .0111
2064 24.1300   9238   9275  .0108
2065 24.1400   9455   9468  .0106
2066 24.1500   9636   9675  .0104
2067 24.1600   9823   9898  .0102
2068 24.1700  10123  10137  .0099
2069 24.1800  10358  10393  .0097
2070 24.1900  10561  10666  .0095
2071 24.2000  10928  10958  .0092
2072 24.2100  11251  11268  .0089
2073 24.2200  11599  11597  .0086
2074 24.2300  11909  11946  .0084
2075 24.2400  12292  12315  .0081
2076 24.2500  12776  12705  .0078
2077 24.2600  13119  13116  .0076
2078 24.2700  13654  13542  .0073
2079 24.2800  14009  13978  .0071
2080 24.2900  14515  14428  .0069
2081 24.3000  15082  14894  .0066
2082 24.3100  15556  15378  .0064
2083 24.3200  16177  15880  .0062
2084 24.3300  16709  16399  .0060
2085 24.3400  17360  16930  .0058
2086 24.3500  17919  17466  .0056
2087 24.3600  18562  17998  .0054
2088 24.3700  19291  18516  .0052
2089 24.3800  19783  19008  .0051
2090 24.3900  20186  19464  .0050
2091 24.4000  20440  19868  .0049
2092 24.4100  20558  20222  .0049
2093 24.4200  20530  20510  .0049
2094 24.4300  20595  20620  .0049
2095 24.4400  20328  20524  .0049
2096 24.4500  19950  20274  .0050
2097 24.4600  19519  19922  .0051
2098 24.4700  19143  19523  .0052
2099 24.4800  18751  19118  .0053
2100 24.4900  18466  18738  .0054
2101 24.5000  18116  18400  .0055
2102 24.5100  17809  18111  .0056
2103 24.5200  17719  17872  .0056
2104 24.5300  17669  17675  .0057
2105 24.5400  17635  17511  .0057
2106 24.5500  17752  17367  .0056
2107 24.5600  17586  17231  .0057
2108 24.5700  17197  17088  .0058
2109 24.5800  16861  16841  .0059
2110 24.5900  16369  16471  .0061
2111 24.6000  15956  16011  .0063
2112 24.6100  15413  15500  .0065
2113 24.6200  15001  14978  .0067
2114 24.6300  14377  14464  .0070
2115 24.6400  13869  13983  .0072
2116 24.6500  13359  13546  .0075
2117 24.6600  12938  13158  .0077
2118 24.6700  12563  12813  .0080
2119 24.6800  12337  12492  .0081
2120 24.6900  12066  12201  .0083
2121 24.7000  11935  11945  .0084
2122 24.7100  11645  11729  .0086
2123 24.7200  11548  11558  .0087
2124 24.7300  11498  11438  .0087
2125 24.7400  11483  11357  .0087
2126 24.7500  11292  11334  .0089
2127 24.7600  11375  11337  .0088
2128 24.7700  11511  11377  .0087
2129 24.7800  11688  11420  .0086
2130 24.7900  11723  11525  .0085
2131 24.8000  11885  11656  .0084
2132 24.8100  12001  11812  .0083
2133 24.8200  12144  11990  .0082
2134 24.8300  12295  12183  .0081
2135 24.8400  12529  12375  .0080
2136 24.8500  12800  12570  .0078
2137 24.8600  13077  12772  .0076
2138 24.8700  13296  12987  .0075
2139 24.8800  13397  13220  .0075
2140 24.8900  13461  13517  .0074
2141 24.9000  13791  13794  .0073
2142 24.9100  14136  14100  .0071
2143 24.9200  14468  14420  .0069
2144 24.9300  14801  14758  .0068
2145 24.9400  15052  15113  .0066
2146 24.9500  15295  15479  .0065
2147 24.9600  15556  15827  .0064
2148 24.9700  15887  16153  .0063
2149 24.9800  16332  16468  .0061
2150 24.9900  16581  16783  .0060
2151 25.0000  16852  17110  .0059
2152 25.0100  17277  17456  .0058
2153 25.0200  17720  17803  .0056
2154 25.0300  18238  18147  .0055
2155 25.0400  18852  18495  .0053
2156 25.0500  19420  19008  .0051
2157 25.0600  19913  19377  .0050
2158 25.0700  20281  19753  .0049
2159 25.0800  20771  20127  .0048
2160 25.0900  21046  20489  .0048
2161 25.1000  21286  20819  .0047
2162 25.1100  21235  21130  .0047
2163 25.1200  21231  21382  .0047
2164 25.1300  21029  21514  .0048
2165 25.1400  20934  21475  .0048
2166 25.1500  20647  21231  .0048
2167 25.1600  20179  20871  .0050
2168 25.1700  19881  20435  .0050
2169 25.1800  19519  19989  .0051
2170 25.1900  19290  19574  .0052
2171 25.2000  19029  19220  .0053
2172 25.2100  18820  18946  .0053
2173 25.2200  18737  18759  .0053
2174 25.2300  18783  18660  .0053
2175 25.2400  18866  18646  .0053
2176 25.2500  18899  18707  .0053
2177 25.2600  19016  18835  .0053
2178 25.2700  19086  19011  .0052
2179 25.2800  19120  19193  .0052
2180 25.2900  19314  19367  .0052
2181 25.3000  19630  19537  .0051
2182 25.3100  19694  19708  .0051
2183 25.3200  19645  19861  .0051
2184 25.3300  19946  19983  .0050
2185 25.3400  20050  20084  .0050
2186 25.3500  20301  20175  .0049
2187 25.3600  20428  20263  .0049
2188 25.3700  20720  20346  .0048
2189 25.3800  20755  20421  .0048
2190 25.3900  20768  20474  .0048
2191 25.4000  20812  20492  .0048
2192 25.4100  20666  20457  .0048
2193 25.4200  20567  20356  .0049
2194 25.4300  20250  20177  .0049
2195 25.4400  19757  19825  .0051
2196 25.4500  19152  19182  .0052
2197 25.4600  18316  18307  .0055
2198 25.4700  17265  17272  .0058
2199 25.4800  16226  16156  .0062
2200 25.4900  15072  15023  .0066
2201 25.5000  14039  13923  .0071
2202 25.5100  12894  12888  .0078
2203 25.5200  11921  11938  .0084
2204 25.5300  11016  11085  .0091
2205 25.5400  10133  10331  .0099
2206 25.5500   9439   9675  .0106
2207 25.5600   8788   9112  .0114
2208 25.5700   8335   8634  .0120
2209 25.5800   7943   8232  .0126
2210 25.5900   7592   7898  .0132
2211 25.6000   7328   7620  .0136
2212 25.6100   7203   7391  .0139
2213 25.6200   6976   7201  .0143
2214 25.6300   6836   7045  .0146
2215 25.6400   6737   6914  .0148
2216 25.6500   6627   6803  .0151
2217 25.6600   6557   6710  .0153
2218 25.6700   6427   6653  .0156
2219 25.6800   6439   6585  .0155
2220 25.6900   6457   6526  .0155
2221 25.7000   6353   6475  .0157
2222 25.7100   6257   6431  .0160
2223 25.7200   6309   6392  .0159
2224 25.7300   6273   6358  .0159
2225 25.7400   6293   6329  .0159
2226 25.7500   6272   6304  .0159
2227 25.7600   6189   6282  .0162
2228 25.7700   6190   6264  .0162
2229 25.7800   6120   6249  .0163
2230 25.7900   6111   6237  .0164
2231 25.8000   6050   6228  .0165
2232 25.8100   6095   6221  .0164
2233 25.8200   6062   6217  .0165
2234 25.8300   6073   6215  .0165
2235 25.8400   6123   6215  .0163
2236 25.8500   6134   6218  .0163
2237 25.8600   6096   6223  .0164
2238 25.8700   6100   6230  .0164
2239 25.8800   6147   6238  .0163
2240 25.8900   6130   6249  .0163
2241 25.9000   6082   6262  .0164
2242 25.9100   6076   6280  .0165
2243 25.9200   6223   6297  .0161
2244 25.9300   6226   6316  .0161
2245 25.9400   6242   6337  .0160
2246 25.9500   6174   6360  .0162
2247 25.9600   6190   6386  .0162
2248 25.9700   6287   6413  .0159
2249 25.9800   6317   6443  .0158
2250 25.9900   6407   6476  .0156
2251 26.0000   6400   6510  .0156
2252 26.0100   6366   6547  .0157
2253 26.0200   6449   6587  .0155
2254 26.0300   6535   6630  .0153
2255 26.0400   6634   6675  .0151
2256 26.0500   6655   6723  .0150
2257 26.0600   6680   6774  .0150
2258 26.0700   6651   6829  .0150
2259 26.0800   6813   6888  .0147
2260 26.0900   6823   6950  .0147
2261 26.1000   6849   7016  .0146
2262 26.1100   6934   7087  .0144
2263 26.1200   6954   7163  .0144
2264 26.1300   6963   7250  .0144
2265 26.1400   7096   7338  .0141
2266 26.1500   7182   7433  .0139
2267 26.1600   7311   7536  .0137
2268 26.1700   7286   7645  .0137
2269 26.1800   7459   7765  .0134
2270 26.1900   7504   7894  .0133
2271 26.2000   7702   8033  .0130
2272 26.2100   7846   8183  .0127
2273 26.2200   7965   8333  .0126
2274 26.2300   8154   8507  .0123
2275 26.2400   8386   8695  .0119
2276 26.2500   8599   8897  .0116
2277 26.2600   8989   9114  .0111
2278 26.2700   9103   9346  .0110
2279 26.2800   9364   9594  .0107
2280 26.2900   9617   9849  .0104
2281 26.3000   9881  10129  .0101
2282 26.3100  10215  10425  .0098
2283 26.3200  10473  10737  .0095
2284 26.3300  11015  11064  .0091
2285 26.3400  11411  11404  .0088
2286 26.3500  11821  11756  .0085
2287 26.3600  12264  12116  .0082
2288 26.3700  12800  12499  .0078
2289 26.3800  13253  12868  .0075
2290 26.3900  13587  13234  .0074
2291 26.4000  14048  13589  .0071
2292 26.4100  14273  13931  .0070
2293 26.4200  14689  14254  .0068
2294 26.4300  15133  14546  .0066
2295 26.4400  15251  14811  .0066
2296 26.4500  15578  15057  .0064
2297 26.4600  15782  15281  .0063
2298 26.4700  15864  15470  .0063
2299 26.4800  16087  15637  .0062
2300 26.4900  16331  15805  .0061
2301 26.5000  16752  15997  .0060
2302 26.5100  17049  16230  .0059
2303 26.5200  17414  16517  .0057
2304 26.5300  17700  16868  .0056
2305 26.5400  18023  17287  .0055
2306 26.5500  18425  17778  .0054
2307 26.5600  18804  18338  .0053
2308 26.5700  19155  18967  .0052
2309 26.5800  20081  19660  .0050
2310 26.5900  20567  20420  .0049
2311 26.6000  21003  21227  .0048
2312 26.6100  21821  22079  .0046
2313 26.6200  22644  22968  .0044
2314 26.6300  23586  23892  .0042
2315 26.6400  24445  24843  .0041
2316 26.6500  25152  25815  .0040
2317 26.6600  25856  26789  .0039
2318 26.6700  26650  27701  .0038
2319 26.6800  27550  28557  .0036
2320 26.6900  28156  29367  .0036
2321 26.7000  28850  30157  .0035
2322 26.7100  29895  30950  .0033
2323 26.7200  30939  31762  .0032
2324 26.7300  32097  32598  .0031
2325 26.7400  33271  33452  .0030
2326 26.7500  34346  34309  .0029
2327 26.7600  35628  35140  .0028
2328 26.7700  37058  35919  .0027
2329 26.7800  37870  36604  .0026
2330 26.7900  38807  37156  .0026
2331 26.8000  39058  37538  .0026
2332 26.8100  39071  37720  .0026
2333 26.8200  38570  37670  .0026
2334 26.8300  37761  37077  .0026
2335 26.8400  36337  35849  .0028
2336 26.8500  34389  34126  .0029
2337 26.8600  32389  32060  .0031
2338 26.8700  30300  29807  .0033
2339 26.8800  28033  27491  .0036
2340 26.8900  25636  25188  .0039
2341 26.9000  23401  22969  .0043
2342 26.9100  21038  20886  .0048
2343 26.9200  18920  18970  .0053
2344 26.9300  16934  17242  .0059
2345 26.9400  15421  15708  .0065
2346 26.9500  14004  14364  .0071
2347 26.9600  12789  13202  .0078
2348 26.9700  11828  12208  .0085
2349 26.9800  11031  11364  .0091
2350 26.9900  10327  10654  .0097
2351 27.0000   9717  10057  .0103
2352 27.0100   9342   9558  .0107
2353 27.0200   8859   9141  .0113
2354 27.0300   8662   8790  .0115
2355 27.0400   8412   8499  .0119
2356 27.0500   8094   8249  .0124
2357 27.0600   7890   8036  .0127
2358 27.0700   7753   7853  .0129
2359 27.0800   7727   7700  .0129
2360 27.0900   7618   7572  .0131
2361 27.1000   7511   7464  .0133
2362 27.1100   7533   7374  .0133
2363 27.1200   7281   7303  .0137
2364 27.1300   7275   7247  .0137
2365 27.1400   7383   7206  .0135
2366 27.1500   7400   7180  .0135
2367 27.1600   7285   7167  .0137
2368 27.1700   7235   7168  .0138
2369 27.1800   7288   7163  .0137
2370 27.1900   7318   7189  .0137
2371 27.2000   7372   7226  .0136
2372 27.2100   7469   7275  .0134
2373 27.2200   7458   7335  .0134
2374 27.2300   7550   7406  .0132
2375 27.2400   7628   7486  .0131
2376 27.2500   7764   7580  .0129
2377 27.2600   7721   7678  .0130
2378 27.2700   7770   7784  .0129
2379 27.2800   7866   7895  .0127
2380 27.2900   7942   8012  .0126
2381 27.3000   8082   8133  .0124
2382 27.3100   8235   8255  .0121
2383 27.3200   8269   8373  .0121
2384 27.3300   8274   8484  .0121
2385 27.3400   8372   8590  .0119
2386 27.3500   8528   8689  .0117
2387 27.3600   8556   8783  .0117
2388 27.3700   8592   8870  .0116
2389 27.3800   8708   8948  .0115
2390 27.3900   8778   9014  .0114
2391 27.4000   8834   9065  .0113
2392 27.4100   8772   9099  .0114
2393 27.4200   8933   9113  .0112
2394 27.4300   8960   9104  .0112
2395 27.4400   8841   9039  .0113
2396 27.4500   8923   8911  .0112
2397 27.4600   8795   8733  .0114
2398 27.4700   8627   8519  .0116
2399 27.4800   8517   8294  .0117
2400 27.4900   8399   8053  .0119
2401 27.5000   8217   7815  .0122
2402 27.5100   7961   7588  .0126
2403 27.5200   7806   7377  .0128
2404 27.5300   7555   7184  .0132
2405 27.5400   7341   7010  .0136
2406 27.5500   7175   6855  .0139
2407 27.5600   6961   6718  .0144
2408 27.5700   6718   6598  .0149
2409 27.5800   6637   6493  .0151
2410 27.5900   6581   6403  .0152
2411 27.6000   6426   6323  .0156
2412 27.6100   6288   6247  .0159
2413 27.6200   6238   6173  .0160
2414 27.6300   6146   6103  .0163
2415 27.6400   6055   6039  .0165
2416 27.6500   6013   5981  .0166
2417 27.6600   5980   5931  .0167
2418 27.6700   5922   5891  .0169
2419 27.6800   5903   5859  .0169
2420 27.6900   5829   5839  .0172
2421 27.7000   5873   5825  .0170
2422 27.7100   5918   5821  .0169
2423 27.7200   5923   5824  .0169
2424 27.7300   5874   5835  .0170
2425 27.7400   5894   5853  .0170
2426 27.7500   5980   5878  .0167
2427 27.7600   6004   5914  .0167
2428 27.7700   5973   5960  .0167
2429 27.7800   6058   6001  .0165
2430 27.7900   6149   6046  .0163
2431 27.8000   6200   6095  .0161
2432 27.8100   6223   6145  .0161
2433 27.8200   6338   6197  .0158
2434 27.8300   6361   6248  .0157
2435 27.8400   6435   6299  .0155
2436 27.8500   6482   6348  .0154
2437 27.8600   6475   6396  .0154
2438 27.8700   6562   6440  .0152
2439 27.8800   6530   6472  .0153
2440 27.8900   6619   6490  .0151
2441 27.9000   6564   6499  .0152
2442 27.9100   6571   6504  .0152
2443 27.9200   6664   6510  .0150
2444 27.9300   6668   6523  .0150
2445 27.9400   6626   6544  .0151
2446 27.9500   6715   6576  .0149
2447 27.9600   6737   6620  .0148
2448 27.9700   6800   6678  .0147
2449 27.9800   6877   6750  .0145
2450 27.9900   7000   6834  .0143
2451 28.0000   7048   6931  .0142
2452 28.0100   7318   7039  .0137
2453 28.0200   7458   7158  .0134
2454 28.0300   7593   7285  .0132
2455 28.0400   7715   7418  .0130
2456 28.0500   7797   7554  .0128
2457 28.0600   7904   7691  .0127
2458 28.0700   8008   7824  .0125
2459 28.0800   8025   7951  .0125
2460 28.0900   8091   8067  .0124
2461 28.1000   8128   8167  .0123
2462 28.1100   8086   8251  .0124
2463 28.1200   8127   8314  .0123
2464 28.1300   8158   8354  .0123
2465 28.1400   8056   8338  .0124
2466 28.1500   8014   8263  .0125
2467 28.1600   7893   8143  .0127
2468 28.1700   7820   7988  .0128
2469 28.1800   7683   7822  .0130
2470 28.1900   7568   7653  .0132
2471 28.2000   7424   7491  .0135
2472 28.2100   7323   7341  .0137
2473 28.2200   7229   7208  .0138
2474 28.2300   7206   7092  .0139
2475 28.2400   7082   6992  .0141
2476 28.2500   6994   6907  .0143
2477 28.2600   6917   6836  .0145
2478 28.2700   6905   6778  .0145
2479 28.2800   6806   6731  .0147
2480 28.2900   6756   6694  .0148
2481 28.3000   6767   6664  .0148
2482 28.3100   6720   6638  .0149
2483 28.3200   6650   6616  .0150
2484 28.3300   6554   6594  .0153
2485 28.3400   6523   6570  .0153
2486 28.3500   6431   6542  .0155
2487 28.3600   6374   6497  .0157
2488 28.3700   6384   6434  .0157
2489 28.3800   6205   6355  .0161
2490 28.3900   6173   6267  .0162
2491 28.4000   6152   6175  .0163
2492 28.4100   6154   6082  .0162
2493 28.4200   5986   5994  .0167
2494 28.4300   5787   5912  .0173
2495 28.4400   5779   5828  .0173
2496 28.4500   5798   5764  .0172
2497 28.4600   5724   5708  .0175
2498 28.4700   5616   5663  .0178
2499 28.4800   5577   5628  .0179
2500 28.4900   5562   5602  .0180
2501 28.5000   5572   5585  .0179
2502 28.5100   5530   5576  .0181
2503 28.5200   5491   5574  .0182
2504 28.5300   5508   5579  .0182
2505 28.5400   5518   5589  .0181
2506 28.5500   5567   5604  .0180
2507 28.5600   5542   5625  .0180
2508 28.5700   5558   5651  .0180
2509 28.5800   5593   5683  .0179
2510 28.5900   5614   5721  .0178
2511 28.6000   5714   5766  .0175
2512 28.6100   5848   5774  .0171
2513 28.6200   5918   5831  .0169
2514 28.6300   6008   5894  .0166
2515 28.6400   5982   5961  .0167
2516 28.6500   6064   6033  .0165
2517 28.6600   6091   6106  .0164
2518 28.6700   6190   6185  .0162
2519 28.6800   6320   6266  .0158
2520 28.6900   6402   6348  .0156
2521 28.7000   6465   6430  .0155
2522 28.7100   6571   6509  .0152
2523 28.7200   6662   6582  .0150
2524 28.7300   6753   6650  .0148
2525 28.7400   6837   6707  .0146
2526 28.7500   6782   6750  .0147
2527 28.7600   6839   6776  .0146
2528 28.7700   6830   6776  .0146
2529 28.7800   6893   6751  .0145
2530 28.7900   6953   6707  .0144
2531 28.8000   6902   6649  .0145
2532 28.8100   6743   6577  .0148
2533 28.8200   6672   6492  .0150
2534 28.8300   6573   6399  .0152
2535 28.8400   6378   6306  .0157
2536 28.8500   6307   6217  .0159
2537 28.8600   6209   6137  .0161
2538 28.8700   6132   6068  .0163
2539 28.8800   6073   6013  .0165
2540 28.8900   5976   5971  .0167
2541 28.9000   5987   5942  .0167
2542 28.9100   5961   5926  .0168
2543 28.9200   5918   5921  .0169
2544 28.9300   5934   5927  .0169
2545 28.9400   5975   5941  .0167
2546 28.9500   5988   5963  .0167
2547 28.9600   6038   5990  .0166
2548 28.9700   6046   6022  .0165
2549 28.9800   6030   6056  .0166
2550 28.9900   6122   6092  .0163
2551 29.0000   6230   6130  .0161
2552 29.0100   6161   6167  .0162
2553 29.0200   6179   6197  .0162
2554 29.0300   6248   6220  .0160
2555 29.0400   6328   6237  .0158
2556 29.0500   6361   6254  .0157
2557 29.0600   6347   6272  .0158
2558 29.0700   6330   6296  .0158
2559 29.0800   6302   6325  .0159
2560 29.0900   6404   6363  .0156
2561 29.1000   6439   6409  .0155
2562 29.1100   6444   6464  .0155
2563 29.1200   6481   6528  .0154
2564 29.1300   6499   6599  .0154
2565 29.1400   6595   6677  .0152
2566 29.1500   6671   6761  .0150
2567 29.1600   6706   6848  .0149
2568 29.1700   6724   6946  .0149
2569 29.1800   6814   7035  .0147
2570 29.1900   6867   7121  .0146
2571 29.2000   6951   7202  .0144
2572 29.2100   7149   7270  .0140
2573 29.2200   7287   7336  .0137
2574 29.2300   7316   7392  .0137
2575 29.2400   7411   7422  .0135
2576 29.2500   7466   7421  .0134
2577 29.2600   7518   7395  .0133
2578 29.2700   7574   7352  .0132
2579 29.2800   7483   7300  .0134
2580 29.2900   7549   7242  .0132
2581 29.3000   7482   7199  .0134
2582 29.3100   7498   7147  .0133
2583 29.3200   7449   7105  .0134
2584 29.3300   7430   7078  .0135
2585 29.3400   7342   7066  .0136
2586 29.3500   7319   7072  .0137
2587 29.3600   7224   7097  .0138
2588 29.3700   7200   7139  .0139
2589 29.3800   7245   7197  .0138
2590 29.3900   7222   7270  .0138
2591 29.4000   7238   7356  .0138
2592 29.4100   7283   7452  .0137
2593 29.4200   7411   7556  .0135
2594 29.4300   7529   7664  .0133
2595 29.4400   7679   7772  .0130
2596 29.4500   7771   7878  .0129
2597 29.4600   7946   7971  .0126
2598 29.4700   8058   8050  .0124
2599 29.4800   8050   8112  .0124
2600 29.4900   8050   8156  .0124
2601 29.5000   8059   8181  .0124
2602 29.5100   8085   8185  .0124
2603 29.5200   8124   8166  .0123
2604 29.5300   8098   8101  .0123
2605 29.5400   7930   7986  .0126
2606 29.5500   7809   7824  .0128
2607 29.5600   7658   7632  .0131
2608 29.5700   7464   7424  .0134
2609 29.5800   7325   7211  .0137
2610 29.5900   7062   7001  .0142
2611 29.6000   6966   6800  .0144
2612 29.6100   6714   6610  .0149
2613 29.6200   6528   6433  .0153
2614 29.6300   6359   6264  .0157
2615 29.6400   6092   6104  .0164
2616 29.6500   5935   5955  .0168
2617 29.6600   5860   5816  .0171
2618 29.6700   5736   5691  .0174
2619 29.6800   5537   5578  .0181
2620 29.6900   5474   5478  .0183
2621 29.7000   5409   5391  .0185
2622 29.7100   5302   5314  .0189
2623 29.7200   5284   5247  .0189
2624 29.7300   5218   5190  .0192
2625 29.7400   5083   5140  .0197
2626 29.7500   5055   5097  .0198
2627 29.7600   5030   5061  .0199
2628 29.7700   4970   5029  .0201
2629 29.7800   4987   5002  .0201
2630 29.7900   4936   4980  .0203
2631 29.8000   4870   4960  .0205
2632 29.8100   4861   4944  .0206
2633 29.8200   4827   4930  .0207
2634 29.8300   4841   4921  .0207
2635 29.8400   4894   4911  .0204
2636 29.8500   4873   4903  .0205
2637 29.8600   4847   4896  .0206
2638 29.8700   4861   4890  .0206
2639 29.8800   4783   4886  .0209
2640 29.8900   4867   4882  .0205
2641 29.9000   4897   4881  .0204
2642 29.9100   4813   4874  .0208
2643 29.9200   4741   4873  .0211
2644 29.9300   4685   4873  .0213
2645 29.9400   4734   4873  .0211
2646 29.9500   4807   4873  .0208
2647 29.9600   4703   4874  .0213
2648 29.9700   4784   4878  .0209
2649 29.9800   4775   4879  .0209
2650 29.9900   4701   4880  .0213
2651 30.0000   4667   4881  .0214
2652 30.0100   4644   4831  .0215
2653 30.0200   4680   4827  .0214
2654 30.0300   4725   4821  .0212
2655 30.0400   4815   4814  .0208
2656 30.0500   4805   4807  .0208
2657 30.0600   4755   4799  .0210
2658 30.0700   4779   4791  .0209
2659 30.0800   4692   4783  .0213
2660 30.0900   4749   4775  .0211
2661 30.1000   4776   4768  .0209
2662 30.1100   4786   4761  .0209
2663 30.1200   4814   4754  .0208
2664 30.1300   4755   4745  .0210
2665 30.1400   4735   4739  .0211
2666 30.1500   4736   4733  .0211
2667 30.1600   4656   4727  .0215
2668 30.1700   4657   4723  .0215
2669 30.1800   4753   4718  .0210
2670 30.1900   4729   4715  .0211
2671 30.2000   4749   4712  .0211
2672 30.2100   4833   4710  .0207
2673 30.2200   4753   4708  .0210
2674 30.2300   4746   4707  .0211
2675 30.2400   4763   4711  .0210
2676 30.2500   4715   4711  .0212
2677 30.2600   4703   4712  .0213
2678 30.2700   4682   4713  .0214
2679 30.2800   4700   4715  .0213
2680 30.2900   4708   4717  .0212
2681 30.3000   4658   4719  .0215
2682 30.3100   4563   4722  .0219
2683 30.3200   4606   4726  .0217
2684 30.3300   4612   4730  .0217
2685 30.3400   4652   4737  .0215
2686 30.3500   4650   4742  .0215
2687 30.3600   4641   4748  .0215
2688 30.3700   4543   4754  .0220
2689 30.3800   4574   4761  .0219
2690 30.3900   4664   4768  .0214
2691 30.4000   4754   4776  .0210
2692 30.4100   4640   4784  .0216
2693 30.4200   4654   4792  .0215
2694 30.4300   4734   4801  .0211
2695 30.4400   4755   4815  .0210
2696 30.4500   4820   4828  .0207
2697 30.4600   4755   4838  .0210
2698 30.4700   4768   4848  .0210
2699 30.4800   4846   4856  .0206
2700 30.4900   4834   4866  .0207
2701 30.5000   4848   4875  .0206
2702 30.5100   4854   4886  .0206
2703 30.5200   4904   4895  .0204
2704 30.5300   4889   4906  .0205
2705 30.5400   4915   4915  .0203
2706 30.5500   4973   4924  .0201
2707 30.5600   5073   4934  .0197
2708 30.5700   5034   4946  .0199
2709 30.5800   4994   4960  .0200
2710 30.5900   5019   4976  .0199
2711 30.6000   5034   4994  .0199
2712 30.6100   5057   5016  .0198
2713 30.6200   5095   5041  .0196
2714 30.6300   5125   5069  .0195
2715 30.6400   5145   5101  .0194
2716 30.6500   5206   5137  .0192
2717 30.6600   5266   5177  .0190
2718 30.6700   5267   5222  .0190
2719 30.6800   5277   5271  .0190
2720 30.6900   5339   5336  .0187
2721 30.7000   5377   5396  .0186
2722 30.7100   5478   5461  .0183
2723 30.7200   5558   5533  .0180
2724 30.7300   5626   5610  .0178
2725 30.7400   5750   5695  .0174
2726 30.7500   5861   5785  .0171
2727 30.7600   6006   5882  .0167
2728 30.7700   6082   5985  .0164
2729 30.7800   6255   6094  .0160
2730 30.7900   6349   6210  .0158
2731 30.8000   6413   6332  .0156
2732 30.8100   6506   6460  .0154
2733 30.8200   6597   6593  .0152
2734 30.8300   6728   6731  .0149
2735 30.8400   6876   6872  .0145
2736 30.8500   6995   7015  .0143
2737 30.8600   7183   7159  .0139
2738 30.8700   7293   7302  .0137
2739 30.8800   7537   7443  .0133
2740 30.8900   7622   7580  .0131
2741 30.9000   7676   7712  .0130
2742 30.9100   7786   7837  .0128
2743 30.9200   7931   7951  .0126
2744 30.9300   7909   8039  .0126
2745 30.9400   7997   8103  .0125
2746 30.9500   8034   8146  .0124
2747 30.9600   8138   8174  .0123
2748 30.9700   8152   8191  .0123
2749 30.9800   8145   8199  .0123
2750 30.9900   8139   8201  .0123
2751 31.0000   8143   8198  .0123
2752 31.0100   8159   8184  .0123
2753 31.0200   8102   8167  .0123
2754 31.0300   8142   8141  .0123
2755 31.0400   8120   8104  .0123
2756 31.0500   8032   8044  .0125
2757 31.0600   8019   7945  .0125
2758 31.0700   8050   7814  .0124
2759 31.0800   7882   7653  .0127
2760 31.0900   7838   7478  .0128
2761 31.1000   7712   7297  .0130
2762 31.1100   7503   7118  .0133
2763 31.1200   7363   6947  .0136
2764 31.1300   7121   6786  .0140
2765 31.1400   6914   6638  .0145
2766 31.1500   6829   6504  .0146
2767 31.1600   6648   6387  .0150
2768 31.1700   6432   6287  .0155
2769 31.1800   6241   6203  .0160
2770 31.1900   6092   6136  .0164
2771 31.2000   5984   6083  .0167
2772 31.2100   5972   6043  .0167
2773 31.2200   5955   6013  .0168
2774 31.2300   5824   5994  .0172
2775 31.2400   5815   5981  .0172
2776 31.2500   5700   5974  .0175
2777 31.2600   5716   5970  .0175
2778 31.2700   5728   5969  .0175
2779 31.2800   5742   5967  .0174
2780 31.2900   5718   5958  .0175
2781 31.3000   5816   5938  .0172
2782 31.3100   5852   5913  .0171
2783 31.3200   5831   5881  .0171
2784 31.3300   5862   5847  .0171
2785 31.3400   5969   5812  .0168
2786 31.3500   5912   5781  .0169
2787 31.3600   5903   5755  .0169
2788 31.3700   5930   5734  .0169
2789 31.3800   5872   5719  .0170
2790 31.3900   5828   5710  .0172
2791 31.4000   5794   5705  .0173
2792 31.4100   5794   5704  .0173
2793 31.4200   5769   5704  .0173
2794 31.4300   5773   5705  .0173
2795 31.4400   5739   5707  .0174
2796 31.4500   5691   5707  .0176
2797 31.4600   5605   5705  .0178
2798 31.4700   5534   5700  .0181
2799 31.4800   5509   5682  .0182
2800 31.4900   5499   5651  .0182
2801 31.5000   5456   5610  .0183
2802 31.5100   5443   5564  .0184
2803 31.5200   5425   5518  .0184
2804 31.5300   5372   5475  .0186
2805 31.5400   5353   5438  .0187
2806 31.5500   5480   5408  .0182
2807 31.5600   5461   5385  .0183
2808 31.5700   5462   5370  .0183
2809 31.5800   5377   5362  .0186
2810 31.5900   5378   5360  .0186
2811 31.6000   5408   5363  .0185
2812 31.6100   5450   5371  .0183
2813 31.6200   5463   5382  .0183
2814 31.6300   5498   5396  .0182
2815 31.6400   5553   5410  .0180
2816 31.6500   5549   5424  .0180
2817 31.6600   5567   5434  .0180
2818 31.6700   5563   5440  .0180
2819 31.6800   5525   5443  .0181
2820 31.6900   5578   5443  .0179
2821 31.7000   5529   5441  .0181
2822 31.7100   5399   5442  .0185
2823 31.7200   5441   5432  .0184
2824 31.7300   5414   5417  .0185
2825 31.7400   5374   5399  .0186
2826 31.7500   5337   5381  .0187
2827 31.7600   5339   5364  .0187
2828 31.7700   5380   5350  .0186
2829 31.7800   5371   5342  .0186
2830 31.7900   5346   5340  .0187
2831 31.8000   5281   5346  .0189
2832 31.8100   5318   5358  .0188
2833 31.8200   5393   5378  .0185
2834 31.8300   5403   5406  .0185
2835 31.8400   5495   5442  .0182
2836 31.8500   5491   5484  .0182
2837 31.8600   5497   5532  .0182
2838 31.8700   5555   5586  .0180
2839 31.8800   5523   5646  .0181
2840 31.8900   5641   5711  .0177
2841 31.9000   5735   5781  .0174
2842 31.9100   5888   5853  .0170
2843 31.9200   5868   5928  .0170
2844 31.9300   6009   6005  .0166
2845 31.9400   6093   6083  .0164
2846 31.9500   6101   6161  .0164
2847 31.9600   6176   6237  .0162
2848 31.9700   6311   6312  .0158
2849 31.9800   6449   6381  .0155
2850 31.9900   6459   6442  .0155
2851 32.0000   6483   6491  .0154
2852 32.0100   6465   6534  .0155
2853 32.0200   6613   6575  .0151
2854 32.0300   6758   6615  .0148
2855 32.0400   6737   6659  .0148
2856 32.0500   6671   6706  .0150
2857 32.0600   6738   6758  .0148
2858 32.0700   6850   6814  .0146
2859 32.0800   6815   6871  .0147
2860 32.0900   6882   6925  .0145
2861 32.1000   6954   6977  .0144
2862 32.1100   7063   7028  .0142
2863 32.1200   7067   7079  .0142
2864 32.1300   7141   7131  .0140
2865 32.1400   7292   7181  .0137
2866 32.1500   7259   7229  .0138
2867 32.1600   7331   7273  .0136
2868 32.1700   7446   7310  .0134
2869 32.1800   7486   7339  .0134
2870 32.1900   7456   7353  .0134
2871 32.2000   7440   7334  .0134
2872 32.2100   7384   7282  .0135
2873 32.2200   7359   7209  .0136
2874 32.2300   7342   7123  .0136
2875 32.2400   7182   7036  .0139
2876 32.2500   7122   6955  .0140
2877 32.2600   7070   6885  .0141
2878 32.2700   7014   6830  .0143
2879 32.2800   7007   6789  .0143
2880 32.2900   6901   6764  .0145
2881 32.3000   6844   6754  .0146
2882 32.3100   6841   6766  .0146
2883 32.3200   6757   6787  .0148
2884 32.3300   6790   6821  .0147
2885 32.3400   6790   6867  .0147
2886 32.3500   6842   6922  .0146
2887 32.3600   6818   6983  .0147
2888 32.3700   6818   7046  .0147
2889 32.3800   6848   7108  .0146
2890 32.3900   6783   7163  .0147
2891 32.4000   6786   7209  .0147
2892 32.4100   6845   7242  .0146
2893 32.4200   6881   7259  .0145
2894 32.4300   6892   7256  .0145
2895 32.4400   6881   7209  .0145
2896 32.4500   6905   7117  .0145
2897 32.4600   6878   6986  .0145
2898 32.4700   6852   6831  .0146
2899 32.4800   6826   6661  .0146
2900 32.4900   6756   6486  .0148
2901 32.5000   6588   6310  .0152
2902 32.5100   6534   6140  .0153
2903 32.5200   6312   5982  .0158
2904 32.5300   6205   5838  .0161
2905 32.5400   6001   5716  .0167
2906 32.5500   5784   5607  .0173
2907 32.5600   5628   5514  .0178
2908 32.5700   5503   5439  .0182
2909 32.5800   5410   5380  .0185
2910 32.5900   5369   5337  .0186
2911 32.6000   5229   5307  .0191
2912 32.6100   5160   5290  .0194
2913 32.6200   5117   5284  .0195
2914 32.6300   5143   5287  .0194
2915 32.6400   5255   5299  .0190
2916 32.6500   5256   5321  .0190
2917 32.6600   5266   5343  .0190
2918 32.6700   5292   5369  .0189
2919 32.6800   5302   5390  .0189
2920 32.6900   5365   5415  .0186
2921 32.7000   5389   5437  .0186
2922 32.7100   5496   5454  .0182
2923 32.7200   5522   5467  .0181
2924 32.7300   5514   5474  .0181
2925 32.7400   5545   5476  .0180
2926 32.7500   5556   5470  .0180
2927 32.7600   5462   5458  .0183
2928 32.7700   5449   5429  .0184
2929 32.7800   5383   5380  .0186
2930 32.7900   5402   5317  .0185
2931 32.8000   5340   5245  .0187
2932 32.8100   5315   5164  .0188
2933 32.8200   5219   5087  .0192
2934 32.8300   5161   5013  .0194
2935 32.8400   5032   4943  .0199
2936 32.8500   5029   4878  .0199
2937 32.8600   4901   4819  .0204
2938 32.8700   4827   4763  .0207
2939 32.8800   4786   4710  .0209
2940 32.8900   4714   4659  .0212
2941 32.9000   4642   4612  .0215
2942 32.9100   4592   4568  .0218
2943 32.9200   4532   4528  .0221
2944 32.9300   4474   4496  .0224
2945 32.9400   4403   4463  .0227
2946 32.9500   4397   4434  .0227
2947 32.9600   4351   4409  .0230
2948 32.9700   4314   4386  .0232
2949 32.9800   4293   4366  .0233
2950 32.9900   4239   4347  .0236
2951 33.0000   4218   4330  .0237
2952 33.0100   4239   4315  .0236
2953 33.0200   4267   4302  .0234
2954 33.0300   4225   4290  .0237
2955 33.0400   4187   4281  .0239
2956 33.0500   4200   4272  .0238
2957 33.0600   4238   4266  .0236
2958 33.0700   4135   4262  .0242
2959 33.0800   4170   4260  .0240
2960 33.0900   4170   4259  .0240
2961 33.1000   4222   4261  .0237
2962 33.1100   4259   4263  .0235
2963 33.1200   4210   4272  .0238
2964 33.1300   4237   4279  .0236
2965 33.1400   4249   4288  .0235
2966 33.1500   4288   4300  .0233
2967 33.1600   4324   4314  .0231
2968 33.1700   4316   4331  .0232
2969 33.1800   4412   4350  .0227
2970 33.1900   4339   4372  .0230
2971 33.2000   4382   4397  .0228
2972 33.2100   4434   4424  .0226
2973 33.2200   4502   4455  .0222
2974 33.2300   4491   4490  .0223
2975 33.2400   4481   4527  .0223
2976 33.2500   4557   4569  .0219
2977 33.2600   4612   4614  .0217
2978 33.2700   4669   4662  .0214
2979 33.2800   4700   4714  .0213
2980 33.2900   4770   4770  .0210
2981 33.3000   4835   4829  .0207
2982 33.3100   4983   4891  .0201
2983 33.3200   5038   4956  .0198
2984 33.3300   5045   5023  .0198
2985 33.3400   5144   5093  .0194
2986 33.3500   5211   5169  .0192
2987 33.3600   5236   5240  .0191
2988 33.3700   5222   5311  .0191
2989 33.3800   5333   5380  .0188
2990 33.3900   5462   5447  .0183
2991 33.4000   5506   5509  .0182
2992 33.4100   5556   5567  .0180
2993 33.4200   5602   5617  .0179
2994 33.4300   5629   5659  .0178
2995 33.4400   5673   5692  .0176
2996 33.4500   5728   5710  .0175
2997 33.4600   5692   5706  .0176
2998 33.4700   5626   5682  .0178
2999 33.4800   5591   5642  .0179
3000 33.4900   5558   5586  .0180
3001 33.5000   5488   5515  .0182
3002 33.5100   5373   5436  .0186
3003 33.5200   5406   5354  .0185
3004 33.5300   5348   5273  .0187
3005 33.5400   5205   5198  .0192
3006 33.5500   5160   5133  .0194
3007 33.5600   5099   5074  .0196
3008 33.5700   5024   5024  .0199
3009 33.5800   5023   4983  .0199
3010 33.5900   5029   4951  .0199
3011 33.6000   4925   4928  .0203
3012 33.6100   4960   4914  .0202
3013 33.6200   4909   4905  .0204
3014 33.6300   4821   4906  .0207
3015 33.6400   4866   4909  .0206
3016 33.6500   4834   4916  .0207
3017 33.6600   4831   4927  .0207
3018 33.6700   4770   4940  .0210
3019 33.6800   4862   4953  .0206
3020 33.6900   4884   4967  .0205
3021 33.7000   4805   4981  .0208
3022 33.7100   4822   4994  .0207
3023 33.7200   4908   5006  .0204
3024 33.7300   4961   5013  .0202
3025 33.7400   4940   5010  .0202
3026 33.7500   5027   5003  .0199
3027 33.7600   4977   4993  .0201
3028 33.7700   5021   4982  .0199
3029 33.7800   5074   4973  .0197
3030 33.7900   5031   4968  .0199
3031 33.8000   5126   4969  .0195
3032 33.8100   5096   4975  .0196
3033 33.8200   5145   4991  .0194
3034 33.8300   5137   5014  .0195
3035 33.8400   5149   5046  .0194
3036 33.8500   5253   5086  .0190
3037 33.8600   5212   5134  .0192
3038 33.8700   5210   5190  .0192
3039 33.8800   5241   5253  .0191
3040 33.8900   5255   5324  .0190
3041 33.9000   5331   5401  .0188
3042 33.9100   5497   5483  .0182
3043 33.9200   5553   5570  .0180
3044 33.9300   5641   5661  .0177
3045 33.9400   5820   5753  .0172
3046 33.9500   5909   5846  .0169
3047 33.9600   6149   5942  .0163
3048 33.9700   6191   6033  .0162
3049 33.9800   6191   6121  .0162
3050 33.9900   6347   6204  .0158
3051 34.0000   6388   6283  .0157
3052 34.0100   6486   6357  .0154
3053 34.0200   6602   6425  .0151
3054 34.0300   6662   6486  .0150
3055 34.0400   6664   6542  .0150
3056 34.0500   6686   6576  .0150
3057 34.0600   6814   6589  .0147
3058 34.0700   6725   6586  .0149
3059 34.0800   6687   6574  .0150
3060 34.0900   6682   6559  .0150
3061 34.1000   6604   6548  .0151
3062 34.1100   6578   6548  .0152
3063 34.1200   6534   6555  .0153
3064 34.1300   6588   6574  .0152
3065 34.1400   6540   6605  .0153
3066 34.1500   6567   6648  .0152
3067 34.1600   6618   6703  .0151
3068 34.1700   6578   6768  .0152
3069 34.1800   6626   6841  .0151
3070 34.1900   6737   6914  .0148
3071 34.2000   6864   6995  .0146
3072 34.2100   6961   7076  .0144
3073 34.2200   7021   7155  .0142
3074 34.2300   7067   7228  .0142
3075 34.2400   7196   7289  .0139
3076 34.2500   7256   7340  .0138
3077 34.2600   7320   7383  .0137
3078 34.2700   7368   7411  .0136
3079 34.2800   7415   7421  .0135
3080 34.2900   7417   7408  .0135
3081 34.3000   7367   7367  .0136
3082 34.3100   7382   7301  .0135
3083 34.3200   7244   7219  .0138
3084 34.3300   7220   7131  .0139
3085 34.3400   7235   7043  .0138
3086 34.3500   7140   6963  .0140
3087 34.3600   6981   6890  .0143
3088 34.3700   6884   6827  .0145
3089 34.3800   6758   6774  .0148
3090 34.3900   6700   6725  .0149
3091 34.4000   6645   6675  .0150
3092 34.4100   6587   6628  .0152
3093 34.4200   6526   6583  .0153
3094 34.4300   6491   6542  .0154
3095 34.4400   6362   6505  .0157
3096 34.4500   6276   6466  .0159
3097 34.4600   6218   6419  .0161
3098 34.4700   6151   6370  .0163
3099 34.4800   6130   6321  .0163
3100 34.4900   6174   6274  .0162
3101 34.5000   6189   6230  .0162
3102 34.5100   6121   6189  .0163
3103 34.5200   6120   6149  .0163
3104 34.5300   6106   6109  .0164
3105 34.5400   6057   6067  .0165
3106 34.5500   6026   6020  .0166
3107 34.5600   6042   5960  .0166
3108 34.5700   5967   5874  .0168
3109 34.5800   5850   5770  .0171
3110 34.5900   5818   5654  .0172
3111 34.6000   5729   5536  .0175
3112 34.6100   5572   5422  .0179
3113 34.6200   5516   5318  .0181
3114 34.6300   5401   5230  .0185
3115 34.6400   5308   5155  .0188
3116 34.6500   5225   5094  .0191
3117 34.6600   5240   5050  .0191
3118 34.6700   5084   5021  .0197
3119 34.6800   5001   5007  .0200
3120 34.6900   5016   5007  .0199
3121 34.7000   4987   5021  .0201
3122 34.7100   5033   5047  .0199
3123 34.7200   5035   5085  .0199
3124 34.7300   5074   5135  .0197
3125 34.7400   5134   5194  .0195
3126 34.7500   5205   5264  .0192
3127 34.7600   5240   5342  .0191
3128 34.7700   5422   5427  .0184
3129 34.7800   5495   5518  .0182
3130 34.7900   5591   5614  .0179
3131 34.8000   5792   5713  .0173
3132 34.8100   5842   5814  .0171
3133 34.8200   5909   5914  .0169
3134 34.8300   6043   6011  .0165
3135 34.8400   6208   6104  .0161
3136 34.8500   6396   6191  .0156
3137 34.8600   6462   6262  .0155
3138 34.8700   6442   6310  .0155
3139 34.8800   6372   6341  .0157
3140 34.8900   6512   6354  .0154
3141 34.9000   6381   6355  .0157
3142 34.9100   6333   6344  .0158
3143 34.9200   6313   6323  .0158
3144 34.9300   6244   6295  .0160
3145 34.9400   6121   6245  .0163
3146 34.9500   5948   6167  .0168
3147 34.9600   5843   6069  .0171
3148 34.9700   5767   5960  .0173
3149 34.9800   5746   5852  .0174
3150 34.9900   5637   5750  .0177
3151 35.0000   5574   5661  .0179
3152 35.0100   5520   5585  .0181
3153 35.0200   5516   5527  .0181
3154 35.0300   5479   5481  .0183
3155 35.0400   5502   5452  .0182
3156 35.0500   5452   5432  .0183
3157 35.0600   5483   5421  .0182
3158 35.0700   5486   5416  .0182
3159 35.0800   5521   5418  .0181
3160 35.0900   5526   5426  .0181
3161 35.1000   5603   5439  .0178
3162 35.1100   5595   5459  .0179
3163 35.1200   5547   5484  .0180
3164 35.1300   5629   5512  .0178
3165 35.1400   5650   5545  .0177
3166 35.1500   5626   5575  .0178
3167 35.1600   5585   5601  .0179
3168 35.1700   5689   5626  .0176
3169 35.1800   5667   5651  .0176
3170 35.1900   5636   5677  .0177
3171 35.2000   5564   5704  .0180
3172 35.2100   5655   5736  .0177
3173 35.2200   5639   5770  .0177
3174 35.2300   5638   5805  .0177
3175 35.2400   5610   5840  .0178
3176 35.2500   5702   5874  .0175
3177 35.2600   5760   5904  .0174
3178 35.2700   5744   5928  .0174
3179 35.2800   5762   5941  .0174
3180 35.2900   5746   5935  .0174
3181 35.3000   5802   5911  .0172
3182 35.3100   5745   5870  .0174
3183 35.3200   5725   5816  .0175
3184 35.3300   5641   5753  .0177
3185 35.3400   5617   5683  .0178
3186 35.3500   5600   5608  .0179
3187 35.3600   5545   5526  .0180
3188 35.3700   5507   5431  .0182
3189 35.3800   5460   5326  .0183
3190 35.3900   5330   5215  .0188
3191 35.4000   5192   5102  .0193
3192 35.4100   5122   4994  .0195
3193 35.4200   5028   4890  .0199
3194 35.4300   4852   4794  .0206
3195 35.4400   4741   4706  .0211
3196 35.4500   4619   4626  .0216
3197 35.4600   4580   4555  .0218
3198 35.4700   4545   4491  .0220
3199 35.4800   4444   4432  .0225
3200 35.4900   4343   4381  .0230
3201 35.5000   4269   4336  .0234
3202 35.5100   4235   4296  .0236
3203 35.5200   4245   4263  .0236
3204 35.5300   4138   4234  .0242
3205 35.5400   4113   4212  .0243
3206 35.5500   4044   4195  .0247
3207 35.5600   4004   4183  .0250
3208 35.5700   4019   4176  .0249
3209 35.5800   4079   4174  .0245
3210 35.5900   4063   4176  .0246
3211 35.6000   4050   4184  .0247
3212 35.6100   4099   4198  .0244
3213 35.6200   4072   4215  .0246
3214 35.6300   4141   4236  .0241
3215 35.6400   4217   4263  .0237
3216 35.6500   4182   4293  .0239
3217 35.6600   4230   4329  .0236
3218 35.6700   4296   4369  .0233
3219 35.6800   4301   4414  .0233
3220 35.6900   4353   4462  .0230
3221 35.7000   4404   4515  .0227
3222 35.7100   4473   4571  .0224
3223 35.7200   4498   4632  .0222
3224 35.7300   4591   4695  .0218
3225 35.7400   4698   4762  .0213
3226 35.7500   4774   4830  .0209
3227 35.7600   4849   4900  .0206
3228 35.7700   4902   4970  .0204
3229 35.7800   4991   5041  .0200
3230 35.7900   5103   5106  .0196
3231 35.8000   5237   5174  .0191
3232 35.8100   5344   5239  .0187
3233 35.8200   5370   5300  .0186
3234 35.8300   5412   5359  .0185
3235 35.8400   5478   5403  .0183
3236 35.8500   5473   5434  .0183
3237 35.8600   5546   5454  .0180
3238 35.8700   5570   5468  .0180
3239 35.8800   5553   5478  .0180
3240 35.8900   5595   5490  .0179
3241 35.9000   5633   5502  .0178
3242 35.9100   5699   5516  .0175
3243 35.9200   5679   5532  .0176
3244 35.9300   5672   5549  .0176
3245 35.9400   5694   5564  .0176
3246 35.9500   5780   5581  .0173
3247 35.9600   5746   5597  .0174
3248 35.9700   5658   5610  .0177
3249 35.9800   5630   5621  .0178
3250 35.9900   5605   5622  .0178
3251 36.0000   5570   5610  .0180
3252 36.0100   5454   5585  .0183
3253 36.0200   5372   5547  .0186
3254 36.0300   5401   5503  .0185
3255 36.0400   5382   5456  .0186
3256 36.0500   5273   5408  .0190
3257 36.0600   5252   5359  .0190
3258 36.0700   5210   5308  .0192
3259 36.0800   5200   5255  .0192
3260 36.0900   5191   5198  .0193
3261 36.1000   5187   5145  .0193
3262 36.1100   5035   5093  .0199
3263 36.1200   4963   5046  .0201
3264 36.1300   5021   5007  .0199
3265 36.1400   5012   4976  .0200
3266 36.1500   4955   4955  .0202
3267 36.1600   5016   4942  .0199
3268 36.1700   4890   4935  .0204
3269 36.1800   4889   4935  .0205
3270 36.1900   4871   4936  .0205
3271 36.2000   4785   4941  .0209
3272 36.2100   4862   4948  .0206
3273 36.2200   4822   4951  .0207
3274 36.2300   4793   4950  .0209
3275 36.2400   4756   4944  .0210
3276 36.2500   4787   4930  .0209
3277 36.2600   4681   4896  .0214
3278 36.2700   4659   4843  .0215
3279 36.2800   4606   4776  .0217
3280 36.2900   4577   4703  .0218
3281 36.3000   4530   4627  .0221
3282 36.3100   4461   4551  .0224
3283 36.3200   4477   4479  .0223
3284 36.3300   4381   4412  .0228
3285 36.3400   4391   4351  .0228
3286 36.3500   4368   4298  .0229
3287 36.3600   4334   4254  .0231
3288 36.3700   4377   4218  .0228
3289 36.3800   4356   4191  .0230
3290 36.3900   4335   4172  .0231
3291 36.4000   4272   4160  .0234
3292 36.4100   4254   4156  .0235
3293 36.4200   4300   4158  .0233
3294 36.4300   4276   4167  .0234
3295 36.4400   4385   4182  .0228
3296 36.4500   4382   4202  .0228
3297 36.4600   4356   4228  .0230
3298 36.4700   4419   4259  .0226
3299 36.4800   4409   4294  .0227
3300 36.4900   4415   4333  .0227
3301 36.5000   4451   4377  .0225
3302 36.5100   4482   4425  .0223
3303 36.5200   4513   4471  .0222
3304 36.5300   4619   4521  .0216
3305 36.5400   4715   4574  .0212
3306 36.5500   4701   4629  .0213
3307 36.5600   4800   4686  .0208
3308 36.5700   4854   4747  .0206
3309 36.5800   4972   4808  .0201
3310 36.5900   4957   4870  .0202
3311 36.6000   5082   4929  .0197
3312 36.6100   5082   4989  .0197
3313 36.6200   5058   5045  .0198
3314 36.6300   5149   5097  .0194
3315 36.6400   5188   5144  .0193
3316 36.6500   5179   5180  .0193
3317 36.6600   5220   5202  .0192
3318 36.6700   5230   5208  .0191
3319 36.6800   5255   5200  .0190
3320 36.6900   5154   5177  .0194
3321 36.7000   5077   5132  .0197
3322 36.7100   5089   5070  .0197
3323 36.7200   4949   4994  .0202
3324 36.7300   4864   4910  .0206
3325 36.7400   4797   4822  .0208
3326 36.7500   4774   4730  .0209
3327 36.7600   4667   4638  .0214
3328 36.7700   4550   4547  .0220
3329 36.7800   4470   4460  .0224
3330 36.7900   4362   4377  .0229
3331 36.8000   4226   4300  .0237
3332 36.8100   4192   4231  .0239
3333 36.8200   4141   4168  .0241
3334 36.8300   4063   4112  .0246
3335 36.8400   4026   4063  .0248
3336 36.8500   4012   4021  .0249
3337 36.8600   4016   3984  .0249
3338 36.8700   3989   3953  .0251
3339 36.8800   3925   3926  .0255
3340 36.8900   3915   3906  .0255
3341 36.9000   3852   3889  .0260
3342 36.9100   3874   3876  .0258
3343 36.9200   3945   3867  .0253
3344 36.9300   3908   3860  .0256
3345 36.9400   3860   3857  .0259
3346 36.9500   3871   3856  .0258
3347 36.9600   3848   3859  .0260
3348 36.9700   3848   3864  .0260
3349 36.9800   3855   3871  .0259
3350 36.9900   3860   3882  .0259
3351 37.0000   3832   3895  .0261
3352 37.0100   3860   3910  .0259
3353 37.0200   3882   3925  .0258
3354 37.0300   3920   3945  .0255
3355 37.0400   3903   3966  .0256
3356 37.0500   3970   3990  .0252
3357 37.0600   4044   4015  .0247
3358 37.0700   4046   4042  .0247
3359 37.0800   3992   4069  .0251
3360 37.0900   4023   4096  .0249
3361 37.1000   4068   4121  .0246
3362 37.1100   4092   4148  .0244
3363 37.1200   4117   4173  .0243
3364 37.1300   4199   4197  .0238
3365 37.1400   4231   4218  .0236
3366 37.1500   4278   4238  .0234
3367 37.1600   4285   4255  .0233
3368 37.1700   4296   4271  .0233
3369 37.1800   4236   4284  .0236
3370 37.1900   4249   4295  .0235
3371 37.2000   4269   4303  .0234
3372 37.2100   4322   4304  .0231
3373 37.2200   4371   4298  .0229
3374 37.2300   4365   4287  .0229
3375 37.2400   4379   4275  .0228
3376 37.2500   4401   4264  .0227
3377 37.2600   4430   4258  .0226
3378 37.2700   4363   4256  .0229
3379 37.2800   4327   4260  .0231
3380 37.2900   4332   4269  .0231
3381 37.3000   4359   4284  .0229
3382 37.3100   4338   4303  .0231
3383 37.3200   4338   4325  .0231
3384 37.3300   4305   4350  .0232
3385 37.3400   4342   4375  .0230
3386 37.3500   4344   4401  .0230
3387 37.3600   4357   4424  .0230
3388 37.3700   4385   4445  .0228
3389 37.3800   4379   4461  .0228
3390 37.3900   4368   4471  .0229
3391 37.4000   4340   4472  .0230
3392 37.4100   4435   4459  .0225
3393 37.4200   4415   4435  .0227
3394 37.4300   4400   4406  .0227
3395 37.4400   4437   4375  .0225
3396 37.4500   4421   4346  .0226
3397 37.4600   4377   4321  .0228
3398 37.4700   4388   4301  .0228
3399 37.4800   4360   4288  .0229
3400 37.4900   4405   4282  .0227
3401 37.5000   4357   4282  .0230
3402 37.5100   4336   4287  .0231
3403 37.5200   4419   4297  .0226
3404 37.5300   4433   4313  .0226
3405 37.5400   4421   4332  .0226
3406 37.5500   4378   4355  .0228
3407 37.5600   4400   4379  .0227
3408 37.5700   4409   4399  .0227
3409 37.5800   4364   4424  .0229
3410 37.5900   4409   4452  .0227
3411 37.6000   4413   4486  .0227
3412 37.6100   4431   4527  .0226
3413 37.6200   4436   4575  .0225
3414 37.6300   4462   4632  .0224
3415 37.6400   4495   4697  .0222
3416 37.6500   4538   4768  .0220
3417 37.6600   4623   4847  .0216
3418 37.6700   4698   4931  .0213
3419 37.6800   4828   5018  .0207
3420 37.6900   4975   5106  .0201
3421 37.7000   4994   5195  .0200
3422 37.7100   4995   5280  .0200
3423 37.7200   5146   5357  .0194
3424 37.7300   5237   5430  .0191
3425 37.7400   5361   5492  .0187
3426 37.7500   5348   5543  .0187
3427 37.7600   5418   5574  .0185
3428 37.7700   5431   5579  .0184
3429 37.7800   5479   5562  .0183
3430 37.7900   5568   5529  .0180
3431 37.8000   5474   5485  .0183
3432 37.8100   5408   5431  .0185
3433 37.8200   5424   5365  .0184
3434 37.8300   5436   5286  .0184
3435 37.8400   5448   5200  .0184
3436 37.8500   5363   5111  .0186
3437 37.8600   5269   5023  .0190
3438 37.8700   5204   4937  .0192
3439 37.8800   5167   4860  .0194
3440 37.8900   5059   4790  .0198
3441 37.9000   4976   4729  .0201
3442 37.9100   4849   4676  .0206
3443 37.9200   4763   4630  .0210
3444 37.9300   4735   4590  .0211
3445 37.9400   4701   4557  .0213
3446 37.9500   4659   4529  .0215
3447 37.9600   4613   4505  .0217
3448 37.9700   4576   4481  .0219
3449 37.9800   4543   4457  .0220
3450 37.9900   4561   4434  .0219
3451 38.0000   4559   4412  .0219
3452 38.0100   4493   4392  .0223
3453 38.0200   4480   4375  .0223
3454 38.0300   4408   4363  .0227
3455 38.0400   4397   4355  .0227
3456 38.0500   4446   4351  .0225
3457 38.0600   4404   4352  .0227
3458 38.0700   4408   4358  .0227
3459 38.0800   4378   4369  .0228
3460 38.0900   4368   4383  .0229
3461 38.1000   4411   4402  .0227
3462 38.1100   4432   4424  .0226
3463 38.1200   4401   4448  .0227
3464 38.1300   4375   4475  .0229
3465 38.1400   4420   4503  .0226
3466 38.1500   4459   4533  .0224
3467 38.1600   4503   4564  .0222
3468 38.1700   4550   4596  .0220
3469 38.1800   4552   4631  .0220
3470 38.1900   4556   4666  .0219
3471 38.2000   4610   4701  .0217
3472 38.2100   4666   4738  .0214
3473 38.2200   4716   4774  .0212
3474 38.2300   4757   4807  .0210
3475 38.2400   4884   4835  .0205
3476 38.2500   4938   4859  .0203
3477 38.2600   4959   4881  .0202
3478 38.2700   5095   4900  .0196
3479 38.2800   4997   4917  .0200
3480 38.2900   5149   4930  .0194
3481 38.3000   5116   4941  .0195
3482 38.3100   5127   4948  .0195
3483 38.3200   5105   4953  .0196
3484 38.3300   5153   4954  .0194
3485 38.3400   5137   4953  .0195
3486 38.3500   5092   4948  .0196
3487 38.3600   5083   4934  .0197
3488 38.3700   5044   4912  .0198
3489 38.3800   5006   4875  .0200
3490 38.3900   5022   4834  .0199
3491 38.4000   4918   4790  .0203
3492 38.4100   4766   4748  .0210
3493 38.4200   4801   4705  .0208
3494 38.4300   4690   4662  .0213
3495 38.4400   4648   4621  .0215
3496 38.4500   4628   4583  .0216
3497 38.4600   4590   4549  .0218
3498 38.4700   4512   4520  .0222
3499 38.4800   4443   4498  .0225
3500 38.4900   4428   4482  .0226
3501 38.5000   4431   4472  .0226
3502 38.5100   4434   4468  .0226
3503 38.5200   4421   4468  .0226
3504 38.5300   4378   4472  .0228
3505 38.5400   4369   4479  .0229
3506 38.5500   4349   4487  .0230
3507 38.5600   4378   4496  .0228
3508 38.5700   4340   4504  .0230
3509 38.5800   4419   4511  .0226
3510 38.5900   4444   4515  .0225
3511 38.6000   4408   4514  .0227
3512 38.6100   4366   4507  .0229
3513 38.6200   4333   4494  .0231
3514 38.6300   4367   4470  .0229
3515 38.6400   4405   4438  .0227
3516 38.6500   4441   4399  .0225
3517 38.6600   4430   4355  .0226
3518 38.6700   4365   4311  .0229
3519 38.6800   4384   4266  .0228
3520 38.6900   4366   4224  .0229
3521 38.7000   4393   4184  .0228
3522 38.7100   4399   4148  .0227
3523 38.7200   4324   4114  .0231
3524 38.7300   4205   4085  .0238
3525 38.7400   4192   4057  .0239
3526 38.7500   4208   4032  .0238
3527 38.7600   4114   4009  .0243
3528 38.7700   4055   3988  .0247
3529 38.7800   4042   3966  .0247
3530 38.7900   4050   3941  .0247
3531 38.8000   4058   3917  .0246
3532 38.8100   4038   3893  .0248
3533 38.8200   4001   3870  .0250
3534 38.8300   3964   3849  .0252
3535 38.8400   3912   3831  .0256
3536 38.8500   3888   3816  .0257
3537 38.8600   3875   3804  .0258
3538 38.8700   3867   3795  .0259
3539 38.8800   3871   3792  .0258
3540 38.8900   3824   3790  .0262
3541 38.9000   3802   3791  .0263
3542 38.9100   3739   3795  .0267
3543 38.9200   3774   3802  .0265
3544 38.9300   3790   3812  .0264
3545 38.9400   3734   3824  .0268
3546 38.9500   3696   3837  .0271
3547 38.9600   3750   3851  .0267
3548 38.9700   3685   3867  .0271
3549 38.9800   3728   3883  .0268
3550 38.9900   3763   3898  .0266
3551 39.0000   3807   3912  .0263
3552 39.0100   3808   3924  .0263
3553 39.0200   3700   3934  .0270
3554 39.0300   3688   3939  .0271
3555 39.0400   3787   3941  .0264
3556 39.0500   3833   3935  .0261
3557 39.0600   3868   3921  .0259
3558 39.0700   3817   3899  .0262
3559 39.0800   3785   3871  .0264
3560 39.0900   3787   3842  .0264
3561 39.1000   3812   3812  .0262
3562 39.1100   3801   3782  .0263
3563 39.1200   3771   3755  .0265
3564 39.1300   3712   3730  .0269
3565 39.1400   3704   3707  .0270
3566 39.1500   3669   3688  .0273
3567 39.1600   3718   3671  .0269
3568 39.1700   3657   3657  .0273
3569 39.1800   3618   3647  .0276
3570 39.1900   3628   3640  .0276
3571 39.2000   3665   3634  .0273
3572 39.2100   3610   3630  .0277
3573 39.2200   3592   3628  .0278
3574 39.2300   3597   3631  .0278
3575 39.2400   3588   3633  .0279
3576 39.2500   3602   3636  .0278
3577 39.2600   3618   3640  .0276
3578 39.2700   3612   3646  .0277
3579 39.2800   3610   3651  .0277
3580 39.2900   3616   3657  .0277
3581 39.3000   3612   3661  .0277
3582 39.3100   3661   3666  .0273
3583 39.3200   3665   3670  .0273
3584 39.3300   3653   3673  .0274
3585 39.3400   3628   3675  .0276
3586 39.3500   3635   3675  .0275
3587 39.3600   3596   3679  .0278
3588 39.3700   3611   3677  .0277
3589 39.3800   3640   3671  .0275
3590 39.3900   3609   3663  .0277
3591 39.4000   3503   3653  .0285
3592 39.4100   3508   3642  .0285
3593 39.4200   3539   3632  .0283
3594 39.4300   3533   3623  .0283
3595 39.4400   3635   3615  .0275
3596 39.4500   3580   3610  .0279
3597 39.4600   3558   3607  .0281
3598 39.4700   3536   3606  .0283
3599 39.4800   3550   3607  .0282
3600 39.4900   3608   3611  .0277
3601 39.5000   3603   3617  .0278
3602 39.5100   3601   3625  .0278
3603 39.5200   3536   3636  .0283
3604 39.5300   3580   3649  .0279
3605 39.5400   3652   3661  .0274
3606 39.5500   3597   3678  .0278
3607 39.5600   3674   3698  .0272
3608 39.5700   3651   3719  .0274
3609 39.5800   3651   3743  .0274
3610 39.5900   3719   3769  .0269
3611 39.6000   3774   3798  .0265
3612 39.6100   3840   3829  .0260
3613 39.6200   3855   3861  .0259
3614 39.6300   3873   3896  .0258
3615 39.6400   3875   3934  .0258
3616 39.6500   3916   3973  .0255
3617 39.6600   3964   4014  .0252
3618 39.6700   3976   4058  .0252
3619 39.6800   4079   4105  .0245
3620 39.6900   4092   4151  .0244
3621 39.7000   4062   4199  .0246
3622 39.7100   4142   4248  .0241
3623 39.7200   4242   4297  .0236
3624 39.7300   4333   4349  .0231
3625 39.7400   4392   4403  .0228
3626 39.7500   4403   4461  .0227
3627 39.7600   4511   4521  .0222
3628 39.7700   4537   4585  .0220
3629 39.7800   4680   4652  .0214
3630 39.7900   4762   4720  .0210
3631 39.8000   4863   4788  .0206
3632 39.8100   4864   4856  .0206
3633 39.8200   4953   4924  .0202
3634 39.8300   5039   4991  .0198
3635 39.8400   5132   5052  .0195
3636 39.8500   5125   5111  .0195
3637 39.8600   5112   5167  .0196
3638 39.8700   5221   5223  .0192
3639 39.8800   5311   5281  .0188
3640 39.8900   5358   5341  .0187
3641 39.9000   5413   5400  .0185
3642 39.9100   5363   5457  .0186
3643 39.9200   5427   5514  .0184
3644 39.9300   5499   5572  .0182
3645 39.9400   5618   5632  .0178
3646 39.9500   5747   5693  .0174
3647 39.9600   5848   5757  .0171
3648 39.9700   5891   5824  .0170
3649 39.9800   5949   5889  .0168
3650 39.9900   5976   5953  .0167
3651 40.0000   6025   6012  .0166
3652 40.0100   6151   6068  .0163
3653 40.0200   6094   6118  .0164
3654 40.0300   6140   6160  .0163
3655 40.0400   6164   6195  .0162
3656 40.0500   6178   6213  .0162
3657 40.0600   6073   6215  .0165
3658 40.0700   6111   6201  .0164
3659 40.0800   6104   6163  .0164
3660 40.0900   6079   6109  .0165
3661 40.1000   6021   6041  .0166
3662 40.1100   5863   5962  .0171
3663 40.1200   5867   5871  .0170
3664 40.1300   5715   5773  .0175
3665 40.1400   5662   5669  .0177
3666 40.1500   5618   5565  .0178
3667 40.1600   5570   5463  .0180
3668 40.1700   5500   5368  .0182
3669 40.1800   5353   5280  .0187
3670 40.1900   5252   5204  .0190
3671 40.2000   5174   5138  .0193
3672 40.2100   5147   5085  .0194
3673 40.2200   5014   5045  .0199
3674 40.2300   4961   5016  .0202
3675 40.2400   4981   4998  .0201
3676 40.2500   4985   4991  .0201
3677 40.2600   4911   4994  .0204
3678 40.2700   4946   5004  .0202
3679 40.2800   4910   5018  .0204
3680 40.2900   4864   5037  .0206
3681 40.3000   4953   5059  .0202
3682 40.3100   5003   5083  .0200
3683 40.3200   4973   5109  .0201
3684 40.3300   5012   5138  .0200
3685 40.3400   5116   5167  .0195
3686 40.3500   5117   5195  .0195
3687 40.3600   5100   5219  .0196
3688 40.3700   5129   5238  .0195
3689 40.3800   5213   5250  .0192
3690 40.3900   5290   5254  .0189
3691 40.4000   5322   5249  .0188
3692 40.4100   5269   5234  .0190
3693 40.4200   5310   5212  .0188
3694 40.4300   5397   5184  .0185
3695 40.4400   5349   5148  .0187
3696 40.4500   5309   5108  .0188
3697 40.4600   5280   5067  .0189
3698 40.4700   5247   5026  .0191
3699 40.4800   5180   4987  .0193
3700 40.4900   5167   4950  .0194
3701 40.5000   5054   4917  .0198
3702 40.5100   5007   4891  .0200
3703 40.5200   4990   4871  .0200
3704 40.5300   4893   4859  .0204
3705 40.5400   4793   4855  .0209
3706 40.5500   4785   4858  .0209
3707 40.5600   4829   4868  .0207
3708 40.5700   4768   4885  .0210
3709 40.5800   4697   4904  .0213
3710 40.5900   4740   4926  .0211
3711 40.6000   4729   4950  .0211
3712 40.6100   4740   4977  .0211
3713 40.6200   4828   5008  .0207
3714 40.6300   4841   5043  .0207
3715 40.6400   4831   5082  .0207
3716 40.6500   4915   5127  .0203
3717 40.6600   5044   5171  .0198
3718 40.6700   5087   5218  .0197
3719 40.6800   5139   5264  .0195
3720 40.6900   5201   5309  .0192
3721 40.7000   5270   5349  .0190
3722 40.7100   5345   5385  .0187
3723 40.7200   5379   5414  .0186
3724 40.7300   5424   5423  .0184
3725 40.7400   5404   5413  .0185
3726 40.7500   5334   5391  .0187
3727 40.7600   5337   5364  .0187
3728 40.7700   5335   5339  .0187
3729 40.7800   5361   5322  .0187
3730 40.7900   5374   5315  .0186
3731 40.8000   5365   5320  .0186
3732 40.8100   5344   5337  .0187
3733 40.8200   5307   5365  .0188
3734 40.8300   5374   5403  .0186
3735 40.8400   5452   5449  .0183
3736 40.8500   5508   5500  .0182
3737 40.8600   5564   5554  .0180
3738 40.8700   5650   5611  .0177
3739 40.8800   5693   5669  .0176
3740 40.8900   5746   5727  .0174
3741 40.9000   5851   5784  .0171
3742 40.9100   5846   5839  .0171
3743 40.9200   5845   5890  .0171
3744 40.9300   5910   5930  .0169
3745 40.9400   6007   5955  .0166
3746 40.9500   5994   5967  .0167
3747 40.9600   5931   5969  .0169
3748 40.9700   5918   5963  .0169
3749 40.9800   5946   5953  .0168
3750 40.9900   6000   5938  .0167
3751 41.0000   6046   5918  .0165
3752 41.0100   6038   5894  .0166
3753 41.0200   5988   5866  .0167
3754 41.0300   5955   5831  .0168
3755 41.0400   5865   5790  .0171
3756 41.0500   5826   5741  .0172
3757 41.0600   5779   5669  .0173
3758 41.0700   5622   5577  .0178
3759 41.0800   5529   5469  .0181
3760 41.0900   5394   5353  .0185
3761 41.1000   5307   5235  .0188
3762 41.1100   5147   5119  .0194
3763 41.1200   5085   5011  .0197
3764 41.1300   4967   4912  .0201
3765 41.1400   4896   4825  .0204
3766 41.1500   4820   4750  .0207
3767 41.1600   4701   4688  .0213
3768 41.1700   4685   4636  .0213
3769 41.1800   4641   4596  .0215
3770 41.1900   4543   4566  .0220
3771 41.2000   4473   4545  .0224
3772 41.2100   4511   4532  .0222
3773 41.2200   4549   4526  .0220
3774 41.2300   4513   4526  .0222
3775 41.2400   4503   4531  .0222
3776 41.2500   4541   4540  .0220
3777 41.2600   4532   4552  .0221
3778 41.2700   4603   4566  .0217
3779 41.2800   4655   4581  .0215
3780 41.2900   4642   4596  .0215
3781 41.3000   4650   4607  .0215
3782 41.3100   4622   4615  .0216
3783 41.3200   4623   4621  .0216
3784 41.3300   4680   4625  .0214
3785 41.3400   4630   4625  .0216
3786 41.3500   4622   4622  .0216
3787 41.3600   4604   4616  .0217
3788 41.3700   4691   4608  .0213
3789 41.3800   4630   4602  .0216
3790 41.3900   4574   4596  .0219
3791 41.4000   4640   4591  .0216
3792 41.4100   4568   4586  .0219
3793 41.4200   4599   4582  .0217
3794 41.4300   4544   4576  .0220
3795 41.4400   4514   4570  .0222
3796 41.4500   4487   4564  .0223
3797 41.4600   4423   4559  .0226
3798 41.4700   4418   4548  .0226
3799 41.4800   4422   4530  .0226
3800 41.4900   4376   4510  .0229
3801 41.5000   4494   4489  .0223
3802 41.5100   4481   4471  .0223
3803 41.5200   4467   4459  .0224
3804 41.5300   4420   4453  .0226
3805 41.5400   4477   4457  .0223
3806 41.5500   4401   4470  .0227
3807 41.5600   4470   4492  .0224
3808 41.5700   4463   4521  .0224
3809 41.5800   4507   4558  .0222
3810 41.5900   4498   4602  .0222
3811 41.6000   4596   4651  .0218
3812 41.6100   4570   4707  .0219
3813 41.6200   4646   4766  .0215
3814 41.6300   4693   4828  .0213
3815 41.6400   4785   4893  .0209
3816 41.6500   4901   4957  .0204
3817 41.6600   4963   5020  .0201
3818 41.6700   5059   5079  .0198
3819 41.6800   5073   5131  .0197
3820 41.6900   5110   5176  .0196
3821 41.7000   5213   5213  .0192
3822 41.7100   5163   5242  .0194
3823 41.7200   5215   5259  .0192
3824 41.7300   5248   5264  .0191
3825 41.7400   5186   5248  .0193
3826 41.7500   5182   5208  .0193
3827 41.7600   5153   5146  .0194
3828 41.7700   5048   5073  .0198
3829 41.7800   5030   4988  .0199
3830 41.7900   4924   4905  .0203
3831 41.8000   4848   4823  .0206
3832 41.8100   4832   4744  .0207
3833 41.8200   4754   4669  .0210
3834 41.8300   4663   4594  .0214
3835 41.8400   4552   4525  .0220
3836 41.8500   4453   4462  .0225
3837 41.8600   4432   4404  .0226
3838 41.8700   4413   4353  .0227
3839 41.8800   4376   4309  .0229
3840 41.8900   4265   4274  .0234
3841 41.9000   4190   4245  .0239
3842 41.9100   4187   4224  .0239
3843 41.9200   4150   4209  .0241
3844 41.9300   4130   4200  .0242
3845 41.9400   4096   4195  .0244
3846 41.9500   4162   4195  .0240
3847 41.9600   4178   4200  .0239
3848 41.9700   4168   4208  .0240
3849 41.9800   4109   4219  .0243
3850 41.9900   4135   4232  .0242
3851 42.0000   4211   4248  .0237
3852 42.0100   4183   4266  .0239
3853 42.0200   4188   4285  .0239
3854 42.0300   4275   4304  .0234
3855 42.0400   4299   4323  .0233
3856 42.0500   4287   4338  .0233
3857 42.0600   4303   4351  .0232
3858 42.0700   4362   4361  .0229
3859 42.0800   4365   4371  .0229
3860 42.0900   4458   4380  .0224
3861 42.1000   4462   4390  .0224
3862 42.1100   4425   4401  .0226
3863 42.1200   4427   4414  .0226
3864 42.1300   4398   4426  .0227
3865 42.1400   4387   4436  .0228
3866 42.1500   4420   4445  .0226
3867 42.1600   4475   4450  .0223
3868 42.1700   4417   4453  .0226
3869 42.1800   4411   4456  .0227
3870 42.1900   4443   4452  .0225
3871 42.2000   4498   4446  .0222
3872 42.2100   4517   4434  .0221
3873 42.2200   4479   4413  .0223
3874 42.2300   4474   4383  .0224
3875 42.2400   4407   4348  .0227
3876 42.2500   4310   4308  .0232
3877 42.2600   4310   4272  .0232
3878 42.2700   4337   4238  .0231
3879 42.2800   4280   4206  .0234
3880 42.2900   4272   4174  .0234
3881 42.3000   4250   4147  .0235
3882 42.3100   4170   4122  .0240
3883 42.3200   4149   4097  .0241
3884 42.3300   4099   4071  .0244
3885 42.3400   4044   4043  .0247
3886 42.3500   4060   4014  .0246
3887 42.3600   4032   3983  .0248
3888 42.3700   3912   3951  .0256
3889 42.3800   3887   3921  .0257
3890 42.3900   3821   3893  .0262
3891 42.4000   3897   3868  .0257
3892 42.4100   3862   3847  .0259
3893 42.4200   3814   3830  .0262
3894 42.4300   3865   3817  .0259
3895 42.4400   3828   3811  .0261
3896 42.4500   3854   3810  .0259
3897 42.4600   3884   3813  .0257
3898 42.4700   3878   3822  .0258
3899 42.4800   3913   3836  .0256
3900 42.4900   3879   3855  .0258
3901 42.5000   3907   3879  .0256
3902 42.5100   3970   3907  .0252
3903 42.5200   4053   3938  .0247
3904 42.5300   4072   3974  .0246
3905 42.5400   4160   4011  .0240
3906 42.5500   4281   4051  .0234
3907 42.5600   4324   4092  .0231
3908 42.5700   4385   4133  .0228
3909 42.5800   4362   4173  .0229
3910 42.5900   4431   4212  .0226
3911 42.6000   4441   4248  .0225
3912 42.6100   4440   4280  .0225
3913 42.6200   4498   4307  .0222
3914 42.6300   4462   4329  .0224
3915 42.6400   4427   4335  .0226
3916 42.6500   4463   4332  .0224
3917 42.6600   4388   4320  .0228
3918 42.6700   4386   4302  .0228
3919 42.6800   4343   4281  .0230
3920 42.6900   4244   4258  .0236
3921 42.7000   4224   4235  .0237
3922 42.7100   4223   4213  .0237
3923 42.7200   4145   4187  .0241
3924 42.7300   4097   4160  .0244
3925 42.7400   4042   4130  .0247
3926 42.7500   4042   4101  .0247
3927 42.7600   4054   4065  .0247
3928 42.7700   4028   4037  .0248
3929 42.7800   3933   4009  .0254
3930 42.7900   3864   3982  .0259
3931 42.8000   3847   3956  .0260
3932 42.8100   3892   3932  .0257
3933 42.8200   3814   3908  .0262
3934 42.8300   3802   3886  .0263
3935 42.8400   3823   3864  .0262
3936 42.8500   3813   3842  .0262
3937 42.8600   3742   3822  .0267
3938 42.8700   3825   3802  .0261
3939 42.8800   3863   3783  .0259
3940 42.8900   3862   3764  .0259
3941 42.9000   3847   3747  .0260
3942 42.9100   3794   3731  .0264
3943 42.9200   3725   3717  .0268
3944 42.9300   3713   3704  .0269
3945 42.9400   3757   3694  .0266
3946 42.9500   3814   3687  .0262
3947 42.9600   3764   3682  .0266
3948 42.9700   3796   3680  .0263
3949 42.9800   3747   3680  .0267
3950 42.9900   3768   3685  .0265
3951 43.0000   3729   3691  .0268
3952 43.0100   3704   3701  .0270
3953 43.0200   3756   3714  .0266
3954 43.0300   3782   3732  .0264
3955 43.0400   3776   3752  .0265
3956 43.0500   3805   3776  .0263
3957 43.0600   3885   3805  .0257
3958 43.0700   3795   3837  .0264
3959 43.0800   3830   3874  .0261
3960 43.0900   3857   3914  .0259
3961 43.1000   3908   3957  .0256
3962 43.1100   3980   4003  .0251
3963 43.1200   4041   4053  .0247
3964 43.1300   4104   4105  .0244
3965 43.1400   4095   4160  .0244
3966 43.1500   4089   4213  .0245
3967 43.1600   4176   4266  .0239
3968 43.1700   4253   4318  .0235
3969 43.1800   4254   4370  .0235
3970 43.1900   4284   4422  .0233
3971 43.2000   4323   4473  .0231
3972 43.2100   4412   4524  .0227
3973 43.2200   4506   4574  .0222
3974 43.2300   4534   4622  .0221
3975 43.2400   4498   4666  .0222
3976 43.2500   4541   4705  .0220
3977 43.2600   4572   4738  .0219
3978 43.2700   4559   4760  .0219
3979 43.2800   4540   4764  .0220
3980 43.2900   4543   4752  .0220
3981 43.3000   4546   4729  .0220
3982 43.3100   4510   4701  .0222
3983 43.3200   4492   4672  .0223
3984 43.3300   4538   4644  .0220
3985 43.3400   4533   4619  .0221
3986 43.3500   4489   4597  .0223
3987 43.3600   4511   4577  .0222
3988 43.3700   4554   4557  .0220
3989 43.3800   4472   4534  .0224
3990 43.3900   4444   4512  .0225
3991 43.4000   4470   4492  .0224
3992 43.4100   4465   4475  .0224
3993 43.4200   4456   4462  .0224
3994 43.4300   4445   4454  .0225
3995 43.4400   4532   4449  .0221
3996 43.4500   4544   4451  .0220
3997 43.4600   4513   4460  .0222
3998 43.4700   4510   4475  .0222
3999 43.4800   4551   4494  .0220
4000 43.4900   4608   4517  .0217
4001 43.5000   4691   4541  .0213
4002 43.5100   4682   4567  .0214
4003 43.5200   4764   4593  .0210
4004 43.5300   4777   4616  .0209
4005 43.5400   4848   4637  .0206
4006 43.5500   4776   4653  .0209
4007 43.5600   4858   4661  .0206
4008 43.5700   4803   4663  .0208
4009 43.5800   4771   4654  .0210
4010 43.5900   4818   4637  .0208
4011 43.6000   4823   4613  .0207
4012 43.6100   4736   4586  .0211
4013 43.6200   4749   4560  .0211
4014 43.6300   4763   4536  .0210
4015 43.6400   4720   4517  .0212
4016 43.6500   4668   4504  .0214
4017 43.6600   4676   4499  .0214
4018 43.6700   4532   4500  .0221
4019 43.6800   4488   4508  .0223
4020 43.6900   4483   4523  .0223
4021 43.7000   4484   4540  .0223
4022 43.7100   4441   4560  .0225
4023 43.7200   4440   4583  .0225
4024 43.7300   4450   4610  .0225
4025 43.7400   4434   4639  .0226
4026 43.7500   4424   4671  .0226
4027 43.7600   4434   4708  .0226
4028 43.7700   4407   4745  .0227
4029 43.7800   4496   4786  .0222
4030 43.7900   4529   4826  .0221
4031 43.8000   4548   4864  .0220
4032 43.8100   4575   4898  .0219
4033 43.8200   4687   4927  .0213
4034 43.8300   4702   4949  .0213
4035 43.8400   4765   4961  .0210
4036 43.8500   4730   4964  .0211
4037 43.8600   4829   4953  .0207
4038 43.8700   4814   4917  .0208
4039 43.8800   4789   4858  .0209
4040 43.8900   4824   4783  .0207
4041 43.9000   4823   4700  .0207
4042 43.9100   4797   4614  .0208
4043 43.9200   4731   4531  .0211
4044 43.9300   4697   4454  .0213
4045 43.9400   4670   4385  .0214
4046 43.9500   4675   4326  .0214
4047 43.9600   4626   4275  .0216
4048 43.9700   4533   4232  .0221
4049 43.9800   4467   4197  .0224
4050 43.9900   4406   4168  .0227
4051 44.0000   4369   4145  .0229
4052 44.0100   4320   4125  .0231
4053 44.0200   4287   4109  .0233
4054 44.0300   4352   4097  .0230
4055 44.0400   4314   4086  .0232
4056 44.0500   4270   4075  .0234
4057 44.0600   4261   4068  .0235
4058 44.0700   4255   4061  .0235
4059 44.0800   4247   4055  .0235
4060 44.0900   4188   4049  .0239
4061 44.1000   4171   4042  .0240
4062 44.1100   4203   4035  .0238
4063 44.1200   4235   4024  .0236
4064 44.1300   4208   4009  .0238
4065 44.1400   4156   3989  .0241
4066 44.1500   4153   3966  .0241
4067 44.1600   4114   3941  .0243
4068 44.1700   4058   3914  .0246
4069 44.1800   4046   3889  .0247
4070 44.1900   3994   3866  .0250
4071 44.2000   3967   3844  .0252
4072 44.2100   3952   3824  .0253
4073 44.2200   3953   3806  .0253
4074 44.2300   3852   3790  .0260
4075 44.2400   3858   3776  .0259
4076 44.2500   3800   3763  .0263
4077 44.2600   3716   3751  .0269
4078 44.2700   3731   3740  .0268
4079 44.2800   3722   3730  .0269
4080 44.2900   3713   3720  .0269
4081 44.3000   3732   3709  .0268
4082 44.3100   3687   3698  .0271
4083 44.3200   3676   3684  .0272
4084 44.3300   3681   3670  .0272
4085 44.3400   3666   3655  .0273
4086 44.3500   3639   3639  .0275
4087 44.3600   3592   3624  .0278
4088 44.3700   3601   3611  .0278
4089 44.3800   3603   3599  .0278
4090 44.3900   3560   3589  .0281
4091 44.4000   3563   3581  .0281
4092 44.4100   3640   3574  .0275
4093 44.4200   3580   3570  .0279
4094 44.4300   3579   3569  .0279
4095 44.4400   3586   3571  .0279
4096 44.4500   3604   3574  .0277
4097 44.4600   3631   3580  .0275
4098 44.4700   3651   3587  .0274
4099 44.4800   3678   3597  .0272
4100 44.4900   3609   3608  .0277
4101 44.5000   3576   3622  .0280
4102 44.5100   3568   3637  .0280
4103 44.5200   3601   3654  .0278
4104 44.5300   3634   3672  .0275
4105 44.5400   3656   3692  .0274
4106 44.5500   3640   3714  .0275
4107 44.5600   3734   3737  .0268
4108 44.5700   3749   3762  .0267
4109 44.5800   3724   3786  .0269
4110 44.5900   3727   3813  .0268
4111 44.6000   3853   3840  .0260
4112 44.6100   3910   3867  .0256
4113 44.6200   3920   3895  .0255
4114 44.6300   3915   3923  .0255
4115 44.6400   3921   3951  .0255
4116 44.6500   3940   3978  .0254
4117 44.6600   4000   4004  .0250
4118 44.6700   3962   4028  .0252
4119 44.6800   4054   4049  .0247
4120 44.6900   4067   4065  .0246
4121 44.7000   4103   4078  .0244
4122 44.7100   4075   4088  .0245
4123 44.7200   4083   4095  .0245
4124 44.7300   4047   4100  .0247
4125 44.7400   4067   4101  .0246
4126 44.7500   4090   4099  .0244
4127 44.7600   4075   4093  .0245
4128 44.7700   4050   4087  .0247
4129 44.7800   4024   4080  .0249
4130 44.7900   4019   4074  .0249
4131 44.8000   4042   4069  .0247
4132 44.8100   3918   4065  .0255
4133 44.8200   3943   4063  .0254
4134 44.8300   3980   4059  .0251
4135 44.8400   3957   4058  .0253
4136 44.8500   3905   4059  .0256
4137 44.8600   3929   4059  .0255
4138 44.8700   3888   4058  .0257
4139 44.8800   3879   4054  .0258
4140 44.8900   3902   4047  .0256
4141 44.9000   3854   4036  .0259
4142 44.9100   3803   4023  .0263
4143 44.9200   3890   4007  .0257
4144 44.9300   3915   3988  .0255
4145 44.9400   3909   3968  .0256
4146 44.9500   3904   3948  .0256
4147 44.9600   3838   3930  .0261
4148 44.9700   3802   3913  .0263
4149 44.9800   3842   3898  .0260
4150 44.9900   3821   3886  .0262
4151 45.0000   3785   3876  .0264
4152 45.0100   3822   3868  .0262
4153 45.0200   3833   3862  .0261
4154 45.0300   3848   3856  .0260
4155 45.0400   3836   3851  .0261
4156 45.0500   3768   3846  .0265
4157 45.0600   3767   3842  .0265
4158 45.0700   3779   3838  .0265
4159 45.0800   3769   3837  .0265
4160 45.0900   3780   3836  .0265
4161 45.1000   3829   3836  .0261
4162 45.1100   3834   3838  .0261
4163 45.1200   3864   3841  .0259
4164 45.1300   3836   3846  .0261
4165 45.1400   3813   3853  .0262
4166 45.1500   3827   3864  .0261
4167 45.1600   3859   3877  .0259
4168 45.1700   3859   3893  .0259
4169 45.1800   3889   3912  .0257
4170 45.1900   4000   3933  .0250
4171 45.2000   3975   3956  .0252
4172 45.2100   3962   3978  .0252
4173 45.2200   3958   4002  .0253
4174 45.2300   3983   4025  .0251
4175 45.2400   3997   4048  .0250
4176 45.2500   4019   4071  .0249
4177 45.2600   4058   4093  .0246
4178 45.2700   4057   4115  .0246
4179 45.2800   4126   4134  .0242
4180 45.2900   4232   4151  .0236
4181 45.3000   4215   4164  .0237
4182 45.3100   4191   4174  .0239
4183 45.3200   4201   4179  .0238
4184 45.3300   4163   4179  .0240
4185 45.3400   4169   4169  .0240
4186 45.3500   4174   4151  .0240
4187 45.3600   4182   4123  .0239
4188 45.3700   4111   4087  .0243
4189 45.3800   4121   4045  .0243
4190 45.3900   4062   4001  .0246
4191 45.4000   4046   3958  .0247
4192 45.4100   4054   3918  .0247
4193 45.4200   4080   3882  .0245
4194 45.4300   3987   3850  .0251
4195 45.4400   3986   3822  .0251
4196 45.4500   3891   3799  .0257
4197 45.4600   3883   3781  .0258
4198 45.4700   3898   3766  .0257
4199 45.4800   3879   3755  .0258
4200 45.4900   3819   3747  .0262
4201 45.5000   3807   3742  .0263
4202 45.5100   3802   3739  .0263
4203 45.5200   3786   3738  .0264
4204 45.5300   3771   3739  .0265
4205 45.5400   3716   3741  .0269
4206 45.5500   3802   3740  .0263
4207 45.5600   3773   3744  .0265
4208 45.5700   3753   3749  .0266
4209 45.5800   3727   3754  .0268
4210 45.5900   3701   3760  .0270
4211 45.6000   3677   3765  .0272
4212 45.6100   3685   3769  .0271
4213 45.6200   3650   3772  .0274
4214 45.6300   3692   3774  .0271
4215 45.6400   3684   3775  .0271
4216 45.6500   3734   3774  .0268
4217 45.6600   3738   3772  .0268
4218 45.6700   3752   3769  .0267
4219 45.6800   3681   3764  .0272
4220 45.6900   3694   3759  .0271
4221 45.7000   3671   3751  .0272
4222 45.7100   3693   3741  .0271
4223 45.7200   3591   3728  .0278
4224 45.7300   3680   3713  .0272
4225 45.7400   3649   3696  .0274
4226 45.7500   3681   3678  .0272
4227 45.7600   3676   3660  .0272
4228 45.7700   3666   3643  .0273
4229 45.7800   3661   3627  .0273
4230 45.7900   3731   3612  .0268
4231 45.8000   3714   3598  .0269
4232 45.8100   3655   3586  .0274
4233 45.8200   3672   3576  .0272
4234 45.8300   3624   3568  .0276
4235 45.8400   3626   3563  .0276
4236 45.8500   3586   3559  .0279
4237 45.8600   3605   3556  .0277
4238 45.8700   3580   3555  .0279
4239 45.8800   3573   3555  .0280
4240 45.8900   3566   3556  .0280
4241 45.9000   3549   3559  .0282
4242 45.9100   3543   3561  .0282
4243 45.9200   3563   3565  .0281
4244 45.9300   3551   3568  .0282
4245 45.9400   3502   3572  .0286
4246 45.9500   3502   3575  .0286
4247 45.9600   3501   3578  .0286
4248 45.9700   3502   3579  .0286
4249 45.9800   3514   3581  .0285
4250 45.9900   3512   3582  .0285
4251 46.0000   3465   3584  .0289
4252 46.0100   3449   3588  .0290
4253 46.0200   3490   3592  .0287
4254 46.0300   3482   3597  .0287
4255 46.0400   3548   3602  .0282
4256 46.0500   3579   3607  .0279
4257 46.0600   3564   3612  .0281
4258 46.0700   3542   3618  .0282
4259 46.0800   3567   3623  .0280
4260 46.0900   3572   3630  .0280
4261 46.1000   3569   3637  .0280
4262 46.1100   3556   3645  .0281
4263 46.1200   3592   3654  .0278
4264 46.1300   3621   3664  .0276
4265 46.1400   3704   3673  .0270
4266 46.1500   3833   3683  .0261
4267 46.1600   3763   3693  .0266
4268 46.1700   3688   3705  .0271
4269 46.1800   3714   3717  .0269
4270 46.1900   3742   3733  .0267
4271 46.2000   3747   3750  .0267
4272 46.2100   3735   3770  .0268
4273 46.2200   3766   3793  .0266
4274 46.2300   3819   3817  .0262
4275 46.2400   3882   3843  .0258
4276 46.2500   3926   3871  .0255
4277 46.2600   3976   3902  .0252
4278 46.2700   3883   3935  .0258
4279 46.2800   3925   3972  .0255
4280 46.2900   4004   4011  .0250
4281 46.3000   4090   4053  .0244
4282 46.3100   4083   4097  .0245
4283 46.3200   4141   4143  .0241
4284 46.3300   4120   4190  .0243
4285 46.3400   4210   4236  .0238
4286 46.3500   4199   4282  .0238
4287 46.3600   4252   4324  .0235
4288 46.3700   4292   4364  .0233
4289 46.3800   4335   4399  .0231
4290 46.3900   4316   4431  .0232
4291 46.4000   4387   4458  .0228
4292 46.4100   4384   4480  .0228
4293 46.4200   4392   4493  .0228
4294 46.4300   4446   4496  .0225
4295 46.4400   4455   4490  .0224
4296 46.4500   4386   4478  .0228
4297 46.4600   4461   4461  .0224
4298 46.4700   4422   4442  .0226
4299 46.4800   4360   4422  .0229
4300 46.4900   4391   4398  .0228
4301 46.5000   4447   4367  .0225
4302 46.5100   4394   4335  .0228
4303 46.5200   4432   4303  .0226
4304 46.5300   4369   4275  .0229
4305 46.5400   4290   4252  .0233
4306 46.5500   4305   4236  .0232
4307 46.5600   4325   4228  .0231
4308 46.5700   4304   4227  .0232
4309 46.5800   4272   4234  .0234
4310 46.5900   4228   4246  .0237
4311 46.6000   4199   4264  .0238
4312 46.6100   4275   4284  .0234
4313 46.6200   4288   4307  .0233
4314 46.6300   4391   4332  .0228
4315 46.6400   4368   4357  .0229
4316 46.6500   4311   4381  .0232
4317 46.6600   4334   4403  .0231
4318 46.6700   4387   4422  .0228
4319 46.6800   4415   4435  .0227
4320 46.6900   4343   4440  .0230
4321 46.7000   4356   4438  .0230
4322 46.7100   4315   4429  .0232
4323 46.7200   4358   4417  .0229
4324 46.7300   4329   4402  .0231
4325 46.7400   4274   4384  .0234
4326 46.7500   4292   4362  .0233
4327 46.7600   4277   4337  .0234
4328 46.7700   4254   4310  .0235
4329 46.7800   4272   4283  .0234
4330 46.7900   4221   4257  .0237
4331 46.8000   4232   4234  .0236
4332 46.8100   4170   4212  .0240
4333 46.8200   4170   4193  .0240
4334 46.8300   4246   4175  .0236
4335 46.8400   4225   4160  .0237
4336 46.8500   4205   4146  .0238
4337 46.8600   4113   4134  .0243
4338 46.8700   4103   4125  .0244
4339 46.8800   4119   4119  .0243
4340 46.8900   4097   4117  .0244
4341 46.9000   4085   4118  .0245
4342 46.9100   4072   4123  .0246
4343 46.9200   4081   4129  .0245
4344 46.9300   4160   4138  .0240
4345 46.9400   4150   4149  .0241
4346 46.9500   4118   4162  .0243
4347 46.9600   4085   4177  .0245
4348 46.9700   3986   4193  .0251
4349 46.9800   4074   4210  .0245
4350 46.9900   4112   4229  .0243
4351 47.0000   4189   4248  .0239
4352 47.0100   4169   4267  .0240
4353 47.0200   4089   4284  .0245
4354 47.0300   4106   4301  .0244
4355 47.0400   4203   4315  .0238
4356 47.0500   4281   4328  .0234
4357 47.0600   4282   4338  .0234
4358 47.0700   4265   4346  .0234
4359 47.0800   4229   4351  .0236
4360 47.0900   4298   4354  .0233
4361 47.1000   4337   4356  .0231
4362 47.1100   4349   4357  .0230
4363 47.1200   4295   4356  .0233
4364 47.1300   4285   4355  .0233
4365 47.1400   4324   4351  .0231
4366 47.1500   4342   4342  .0230
4367 47.1600   4291   4329  .0233
4368 47.1700   4294   4312  .0233
4369 47.1800   4267   4292  .0234
4370 47.1900   4291   4269  .0233
4371 47.2000   4178   4244  .0239
4372 47.2100   4152   4216  .0241
4373 47.2200   4155   4184  .0241
4374 47.2300   4133   4148  .0242
4375 47.2400   4078   4110  .0245
4376 47.2500   4101   4072  .0244
4377 47.2600   4051   4034  .0247
4378 47.2700   4059   3998  .0246
4379 47.2800   4046   3966  .0247
4380 47.2900   3973   3935  .0252
4381 47.3000   3901   3909  .0256
4382 47.3100   3926   3886  .0255
4383 47.3200   3892   3867  .0257
4384 47.3300   3903   3852  .0256
4385 47.3400   3893   3840  .0257
4386 47.3500   3886   3831  .0257
4387 47.3600   3875   3826  .0258
4388 47.3700   3821   3825  .0262
4389 47.3800   3862   3826  .0259
4390 47.3900   3886   3835  .0257
4391 47.4000   3887   3849  .0257
4392 47.4100   3919   3868  .0255
4393 47.4200   3958   3894  .0253
4394 47.4300   3942   3925  .0254
4395 47.4400   3977   3962  .0251
4396 47.4500   3995   4004  .0250
4397 47.4600   4092   4052  .0244
4398 47.4700   4139   4105  .0242
4399 47.4800   4129   4162  .0242
4400 47.4900   4220   4223  .0237
4401 47.5000   4343   4287  .0230
4402 47.5100   4401   4353  .0227
4403 47.5200   4425   4420  .0226
4404 47.5300   4469   4485  .0224
4405 47.5400   4531   4547  .0221
4406 47.5500   4566   4606  .0219
4407 47.5600   4651   4662  .0215
4408 47.5700   4689   4713  .0213
4409 47.5800   4733   4760  .0211
4410 47.5900   4790   4797  .0209
4411 47.6000   4783   4825  .0209
4412 47.6100   4886   4842  .0205
4413 47.6200   4844   4851  .0206
4414 47.6300   4807   4853  .0208
4415 47.6400   4830   4847  .0207
4416 47.6500   4847   4833  .0206
4417 47.6600   4920   4804  .0203
4418 47.6700   4822   4760  .0207
4419 47.6800   4807   4706  .0208
4420 47.6900   4812   4649  .0208
4421 47.7000   4853   4592  .0206
4422 47.7100   4784   4540  .0209
4423 47.7200   4763   4496  .0210
4424 47.7300   4738   4459  .0211
4425 47.7400   4682   4432  .0214
4426 47.7500   4597   4411  .0218
4427 47.7600   4608   4395  .0217
4428 47.7700   4588   4385  .0218
4429 47.7800   4523   4377  .0221
4430 47.7900   4478   4372  .0223
4431 47.8000   4488   4369  .0223
4432 47.8100   4497   4368  .0222
4433 47.8200   4500   4369  .0222
4434 47.8300   4468   4371  .0224
4435 47.8400   4489   4374  .0223
4436 47.8500   4505   4377  .0222
4437 47.8600   4467   4378  .0224
4438 47.8700   4432   4374  .0226
4439 47.8800   4407   4367  .0227
4440 47.8900   4375   4358  .0229
4441 47.9000   4356   4346  .0230
4442 47.9100   4393   4333  .0228
4443 47.9200   4324   4321  .0231
4444 47.9300   4342   4307  .0230
4445 47.9400   4223   4291  .0237
4446 47.9500   4263   4273  .0235
4447 47.9600   4280   4252  .0234
4448 47.9700   4227   4230  .0237
4449 47.9800   4128   4208  .0242
4450 47.9900   4058   4185  .0246
4451 48.0000   4070   4159  .0246
4452 48.0100   4085   4129  .0245
4453 48.0200   4029   4098  .0248
4454 48.0300   4001   4069  .0250
4455 48.0400   4000   4043  .0250
4456 48.0500   4051   4021  .0247
4457 48.0600   4006   4002  .0250
4458 48.0700   3991   3987  .0251
4459 48.0800   3932   3976  .0254
4460 48.0900   3990   3964  .0251
4461 48.1000   3989   3957  .0251
4462 48.1100   3934   3950  .0254
4463 48.1200   3909   3944  .0256
4464 48.1300   3945   3938  .0253
4465 48.1400   4000   3930  .0250
4466 48.1500   4005   3922  .0250
4467 48.1600   3959   3914  .0253
4468 48.1700   3968   3904  .0252
4469 48.1800   3984   3897  .0251
4470 48.1900   3962   3890  .0252
4471 48.2000   3927   3882  .0255
4472 48.2100   3943   3874  .0254
4473 48.2200   4009   3867  .0249
4474 48.2300   3925   3861  .0255
4475 48.2400   3941   3858  .0254
4476 48.2500   3902   3858  .0256
4477 48.2600   3940   3860  .0254
4478 48.2700   3982   3866  .0251
4479 48.2800   3967   3875  .0252
4480 48.2900   3980   3885  .0251
4481 48.3000   3929   3900  .0255
4482 48.3100   3952   3918  .0253
4483 48.3200   3975   3937  .0252
4484 48.3300   4014   3959  .0249
4485 48.3400   4048   3983  .0247
4486 48.3500   4009   4007  .0249
4487 48.3600   4018   4033  .0249
4488 48.3700   4159   4058  .0240
4489 48.3800   4081   4082  .0245
4490 48.3900   4081   4106  .0245
4491 48.4000   4146   4128  .0241
4492 48.4100   4128   4147  .0242
4493 48.4200   4144   4163  .0241
4494 48.4300   4198   4179  .0238
4495 48.4400   4265   4191  .0234
4496 48.4500   4263   4198  .0235
4497 48.4600   4255   4199  .0235
4498 48.4700   4317   4196  .0232
4499 48.4800   4308   4189  .0232
4500 48.4900   4183   4179  .0239
4501 48.5000   4214   4168  .0237
4502 48.5100   4240   4156  .0236
4503 48.5200   4253   4145  .0235
4504 48.5300   4216   4135  .0237
4505 48.5400   4205   4125  .0238
4506 48.5500   4192   4116  .0239
4507 48.5600   4106   4107  .0244
4508 48.5700   4063   4097  .0246
4509 48.5800   4086   4087  .0245
4510 48.5900   4073   4075  .0246
4511 48.6000   4086   4062  .0245
4512 48.6100   4073   4045  .0246
4513 48.6200   4011   4025  .0249
4514 48.6300   3976   4004  .0252
4515 48.6400   3994   3984  .0250
4516 48.6500   4008   3965  .0250
4517 48.6600   3962   3949  .0252
4518 48.6700   3996   3937  .0250
4519 48.6800   3961   3929  .0252
4520 48.6900   3920   3927  .0255
4521 48.7000   3940   3929  .0254
4522 48.7100   3924   3935  .0255
4523 48.7200   3965   3946  .0252
4524 48.7300   3951   3960  .0253
4525 48.7400   3941   3979  .0254
4526 48.7500   4008   4000  .0250
4527 48.7600   4040   4024  .0248
4528 48.7700   4008   4049  .0250
4529 48.7800   4035   4075  .0248
4530 48.7900   4108   4102  .0243
4531 48.8000   4070   4127  .0246
4532 48.8100   4078   4150  .0245
4533 48.8200   4058   4175  .0246
4534 48.8300   4058   4198  .0246
4535 48.8400   4163   4218  .0240
4536 48.8500   4217   4235  .0237
4537 48.8600   4161   4249  .0240
4538 48.8700   4196   4260  .0238
4539 48.8800   4162   4266  .0240
4540 48.8900   4202   4270  .0238
4541 48.9000   4138   4269  .0242
4542 48.9100   4188   4263  .0239
4543 48.9200   4218   4254  .0237
4544 48.9300   4207   4241  .0238
4545 48.9400   4213   4223  .0237
4546 48.9500   4186   4198  .0239
4547 48.9600   4121   4166  .0243
4548 48.9700   4071   4129  .0246
4549 48.9800   4146   4090  .0241
4550 48.9900   4123   4051  .0243
4551 49.0000   4100   4013  .0244
4552 49.0100   4094   3980  .0244
4553 49.0200   4066   3951  .0246
4554 49.0300   4013   3926  .0249
4555 49.0400   4056   3904  .0247
4556 49.0500   4038   3887  .0248
4557 49.0600   3973   3872  .0252
4558 49.0700   4006   3859  .0250
4559 49.0800   3992   3849  .0251
4560 49.0900   3939   3839  .0254
4561 49.1000   3897   3831  .0257
4562 49.1100   3858   3822  .0259
4563 49.1200   3849   3813  .0260
4564 49.1300   3866   3803  .0259
4565 49.1400   3810   3793  .0262
4566 49.1500   3771   3780  .0265
4567 49.1600   3730   3763  .0268
4568 49.1700   3711   3741  .0269
4569 49.1800   3665   3716  .0273
4570 49.1900   3636   3690  .0275
4571 49.2000   3705   3663  .0270
4572 49.2100   3644   3636  .0274
4573 49.2200   3614   3613  .0277
4574 49.2300   3610   3592  .0277
4575 49.2400   3593   3574  .0278
4576 49.2500   3603   3557  .0278
4577 49.2600   3640   3545  .0275
4578 49.2700   3586   3535  .0279
4579 49.2800   3518   3527  .0284
4580 49.2900   3506   3522  .0285
4581 49.3000   3589   3519  .0279
4582 49.3100   3579   3517  .0279
4583 49.3200   3562   3517  .0281
4584 49.3300   3546   3519  .0282
4585 49.3400   3595   3522  .0278
4586 49.3500   3567   3528  .0280
4587 49.3600   3594   3535  .0278
4588 49.3700   3597   3544  .0278
4589 49.3800   3596   3556  .0278
4590 49.3900   3665   3569  .0273
4591 49.4000   3594   3584  .0278
4592 49.4100   3684   3601  .0271
4593 49.4200   3642   3618  .0275
4594 49.4300   3654   3636  .0274
4595 49.4400   3707   3654  .0270
4596 49.4500   3729   3671  .0268
4597 49.4600   3758   3687  .0266
4598 49.4700   3751   3701  .0267
4599 49.4800   3766   3715  .0266
4600 49.4900   3696   3724  .0271
4601 49.5000   3725   3729  .0268
4602 49.5100   3743   3731  .0267
4603 49.5200   3746   3731  .0267
4604 49.5300   3756   3730  .0266
4605 49.5400   3748   3730  .0267
4606 49.5500   3748   3730  .0267
4607 49.5600   3701   3731  .0270
4608 49.5700   3639   3733  .0275
4609 49.5800   3650   3734  .0274
4610 49.5900   3686   3733  .0271
4611 49.6000   3677   3730  .0272
4612 49.6100   3674   3725  .0272
4613 49.6200   3646   3719  .0274
4614 49.6300   3696   3711  .0271
4615 49.6400   3722   3703  .0269
4616 49.6500   3686   3695  .0271
4617 49.6600   3682   3688  .0272
4618 49.6700   3685   3683  .0271
4619 49.6800   3601   3679  .0278
4620 49.6900   3637   3675  .0275
4621 49.7000   3613   3673  .0277
4622 49.7100   3683   3672  .0272
4623 49.7200   3624   3673  .0276
4624 49.7300   3657   3675  .0273
4625 49.7400   3651   3679  .0274
4626 49.7500   3698   3684  .0270
4627 49.7600   3695   3692  .0271
4628 49.7700   3719   3702  .0269
4629 49.7800   3772   3713  .0265
4630 49.7900   3693   3727  .0271
4631 49.8000   3698   3743  .0270
4632 49.8100   3645   3761  .0274
4633 49.8200   3675   3780  .0272
4634 49.8300   3698   3801  .0270
4635 49.8400   3754   3823  .0266
4636 49.8500   3791   3843  .0264
4637 49.8600   3819   3866  .0262
4638 49.8700   3862   3889  .0259
4639 49.8800   3845   3911  .0260
4640 49.8900   3846   3933  .0260
4641 49.9000   3882   3954  .0258
4642 49.9100   3878   3973  .0258
4643 49.9200   3943   3990  .0254
4644 49.9300   3997   4006  .0250
4645 49.9400   4013   4022  .0249
4646 49.9500   4065   4039  .0246
4647 49.9600   4040   4056  .0248
4648 49.9700   4143   4075  .0241
4649 49.9800   4140   4095  .0242
4650 49.9900   4138   4116  .0242
4651 50.0000   4213   4136  .0237
4652 50.0100   4260   4156  .0235
4653 50.0200   4271   4174  .0234
4654 50.0300   4260   4190  .0235
4655 50.0400   4260   4202  .0235
4656 50.0500   4278   4211  .0234
4657 50.0600   4227   4214  .0237
4658 50.0700   4322   4209  .0231
4659 50.0800   4386   4200  .0228
4660 50.0900   4334   4189  .0231
4661 50.1000   4238   4179  .0236
4662 50.1100   4232   4170  .0236
4663 50.1200   4291   4163  .0233
4664 50.1300   4310   4162  .0232
4665 50.1400   4237   4163  .0236
4666 50.1500   4269   4169  .0234
4667 50.1600   4273   4176  .0234
4668 50.1700   4237   4184  .0236
4669 50.1800   4281   4194  .0234
4670 50.1900   4212   4203  .0237
4671 50.2000   4232   4214  .0236
4672 50.2100   4236   4224  .0236
4673 50.2200   4267   4233  .0234
4674 50.2300   4275   4238  .0234
4675 50.2400   4207   4240  .0238
4676 50.2500   4218   4241  .0237
4677 50.2600   4237   4242  .0236
4678 50.2700   4241   4244  .0236
4679 50.2800   4269   4251  .0234
4680 50.2900   4262   4262  .0235
4681 50.3000   4260   4277  .0235
4682 50.3100   4315   4296  .0232
4683 50.3200   4315   4319  .0232
4684 50.3300   4334   4345  .0231
4685 50.3400   4331   4372  .0231
4686 50.3500   4289   4400  .0233
4687 50.3600   4299   4430  .0233
4688 50.3700   4475   4458  .0223
4689 50.3800   4468   4485  .0224
4690 50.3900   4500   4509  .0222
4691 50.4000   4486   4528  .0223
4692 50.4100   4531   4543  .0221
4693 50.4200   4471   4557  .0224
4694 50.4300   4562   4568  .0219
4695 50.4400   4572   4578  .0219
4696 50.4500   4535   4587  .0221
4697 50.4600   4498   4597  .0222
4698 50.4700   4532   4608  .0221
4699 50.4800   4564   4621  .0219
4700 50.4900   4585   4636  .0218
4701 50.5000   4532   4652  .0221
4702 50.5100   4574   4670  .0219
4703 50.5200   4608   4687  .0217
4704 50.5300   4611   4702  .0217
4705 50.5400   4630   4715  .0216
4706 50.5500   4753   4728  .0210
4707 50.5600   4813   4738  .0208
4708 50.5700   4799   4747  .0208
4709 50.5800   4737   4753  .0211
4710 50.5900   4724   4749  .0212
4711 50.6000   4724   4739  .0212
4712 50.6100   4719   4723  .0212
4713 50.6200   4758   4702  .0210
4714 50.6300   4708   4677  .0212
4715 50.6400   4668   4650  .0214
4716 50.6500   4628   4621  .0216
4717 50.6600   4586   4590  .0218
4718 50.6700   4608   4555  .0217
4719 50.6800   4645   4516  .0215
4720 50.6900   4595   4474  .0218
4721 50.7000   4495   4433  .0222
4722 50.7100   4451   4395  .0225
4723 50.7200   4420   4361  .0226
4724 50.7300   4370   4333  .0229
4725 50.7400   4359   4311  .0229
4726 50.7500   4307   4294  .0232
4727 50.7600   4283   4282  .0233
4728 50.7700   4253   4273  .0235
4729 50.7800   4197   4267  .0238
4730 50.7900   4176   4262  .0239
4731 50.8000   4123   4259  .0243
4732 50.8100   4079   4256  .0245
4733 50.8200   4073   4253  .0246
4734 50.8300   4118   4250  .0243
4735 50.8400   4169   4244  .0240
4736 50.8500   4159   4234  .0240
4737 50.8600   4113   4220  .0243
4738 50.8700   4049   4203  .0247
4739 50.8800   4024   4185  .0249
4740 50.8900   4033   4165  .0248
4741 50.9000   4023   4144  .0249
4742 50.9100   3982   4117  .0251
4743 50.9200   3998   4086  .0250
4744 50.9300   3985   4051  .0251
4745 50.9400   3936   4012  .0254
4746 50.9500   3891   3971  .0257
4747 50.9600   3896   3931  .0257
4748 50.9700   3972   3891  .0252
4749 50.9800   3920   3854  .0255
4750 50.9900   3843   3821  .0260
4751 51.0000   3842   3792  .0260
4752 51.0100   3840   3770  .0260
4753 51.0200   3803   3753  .0263
4754 51.0300   3812   3743  .0262
4755 51.0400   3802   3739  .0263
4756 51.0500   3754   3741  .0266
4757 51.0600   3755   3748  .0266
4758 51.0700   3767   3761  .0265
4759 51.0800   3730   3779  .0268
4760 51.0900   3761   3802  .0266
4761 51.1000   3778   3827  .0265
4762 51.1100   3763   3856  .0266
4763 51.1200   3782   3888  .0264
4764 51.1300   3833   3920  .0261
4765 51.1400   3848   3953  .0260
4766 51.1500   3836   3984  .0261
4767 51.1600   3833   4014  .0261
4768 51.1700   3890   4040  .0257
4769 51.1800   3835   4063  .0261
4770 51.1900   3790   4079  .0264
4771 51.2000   3789   4089  .0264
4772 51.2100   3840   4091  .0260
4773 51.2200   3858   4081  .0259
4774 51.2300   3899   4060  .0256
4775 51.2400   3886   4026  .0257
4776 51.2500   3924   3983  .0255
4777 51.2600   3835   3933  .0261
4778 51.2700   3897   3880  .0257
4779 51.2800   3852   3829  .0260
4780 51.2900   3824   3782  .0262
4781 51.3000   3762   3739  .0266
4782 51.3100   3753   3702  .0266
4783 51.3200   3723   3669  .0269
4784 51.3300   3726   3640  .0268
4785 51.3400   3705   3614  .0270
4786 51.3500   3619   3590  .0276
4787 51.3600   3631   3568  .0275
4788 51.3700   3604   3548  .0277
4789 51.3800   3591   3530  .0278
4790 51.3900   3628   3515  .0276
4791 51.4000   3554   3502  .0281
4792 51.4100   3555   3493  .0281
4793 51.4200   3562   3487  .0281
4794 51.4300   3552   3484  .0282
4795 51.4400   3515   3485  .0284
4796 51.4500   3476   3489  .0288
4797 51.4600   3513   3497  .0285
4798 51.4700   3499   3508  .0286
4799 51.4800   3524   3522  .0284
4800 51.4900   3541   3539  .0282
4801 51.5000   3559   3558  .0281
4802 51.5100   3541   3580  .0282
4803 51.5200   3556   3602  .0281
4804 51.5300   3637   3627  .0275
4805 51.5400   3609   3652  .0277
4806 51.5500   3653   3678  .0274
4807 51.5600   3694   3703  .0271
4808 51.5700   3731   3729  .0268
4809 51.5800   3730   3754  .0268
4810 51.5900   3752   3775  .0267
4811 51.6000   3676   3795  .0272
4812 51.6100   3739   3814  .0267
4813 51.6200   3780   3834  .0265
4814 51.6300   3830   3855  .0261
4815 51.6400   3934   3879  .0254
4816 51.6500   3925   3908  .0255
4817 51.6600   3909   3943  .0256
4818 51.6700   3971   3982  .0252
4819 51.6800   4014   4028  .0249
4820 51.6900   4042   4077  .0247
4821 51.7000   4031   4130  .0248
4822 51.7100   4059   4185  .0246
4823 51.7200   4176   4243  .0239
4824 51.7300   4182   4302  .0239
4825 51.7400   4236   4361  .0236
4826 51.7500   4319   4418  .0232
4827 51.7600   4377   4470  .0228
4828 51.7700   4388   4515  .0228
4829 51.7800   4398   4556  .0227
4830 51.7900   4442   4592  .0225
4831 51.8000   4463   4626  .0224
4832 51.8100   4519   4655  .0221
4833 51.8200   4536   4681  .0220
4834 51.8300   4539   4704  .0220
4835 51.8400   4505   4724  .0222
4836 51.8500   4501   4738  .0222
4837 51.8600   4534   4742  .0221
4838 51.8700   4563   4737  .0219
4839 51.8800   4589   4726  .0218
4840 51.8900   4579   4716  .0218
4841 51.9000   4568   4707  .0219
4842 51.9100   4644   4699  .0215
4843 51.9200   4674   4693  .0214
4844 51.9300   4581   4690  .0218
4845 51.9400   4611   4688  .0217
4846 51.9500   4662   4688  .0215
4847 51.9600   4674   4689  .0214
4848 51.9700   4729   4692  .0211
4849 51.9800   4723   4696  .0212
4850 51.9900   4851   4698  .0206
4851 52.0000   4760   4698  .0210
4852 52.0100   4714   4693  .0212
4853 52.0200   4740   4685  .0211
4854 52.0300   4742   4674  .0211
4855 52.0400   4761   4658  .0210
4856 52.0500   4667   4638  .0214
4857 52.0600   4705   4617  .0213
4858 52.0700   4678   4596  .0214
4859 52.0800   4657   4571  .0215
4860 52.0900   4686   4548  .0213
4861 52.1000   4690   4525  .0213
4862 52.1100   4618   4501  .0217
4863 52.1200   4574   4476  .0219
4864 52.1300   4621   4449  .0216
4865 52.1400   4556   4419  .0219
4866 52.1500   4524   4380  .0221
4867 52.1600   4372   4329  .0229
4868 52.1700   4384   4270  .0228
4869 52.1800   4335   4206  .0231
4870 52.1900   4240   4142  .0236
4871 52.2000   4188   4081  .0239
4872 52.2100   4140   4024  .0242
4873 52.2200   4082   3972  .0245
4874 52.2300   4058   3927  .0246
4875 52.2400   3973   3887  .0252
4876 52.2500   3992   3854  .0251
4877 52.2600   3896   3826  .0257
4878 52.2700   3856   3802  .0259
4879 52.2800   3839   3782  .0260
4880 52.2900   3781   3764  .0264
4881 52.3000   3810   3750  .0262
4882 52.3100   3743   3737  .0267
4883 52.3200   3721   3727  .0269
4884 52.3300   3742   3719  .0267
4885 52.3400   3760   3712  .0266
4886 52.3500   3751   3705  .0267
4887 52.3600   3720   3699  .0269
4888 52.3700   3695   3692  .0271
4889 52.3800   3667   3686  .0273
4890 52.3900   3697   3680  .0270
4891 52.4000   3766   3675  .0266
4892 52.4100   3707   3669  .0270
4893 52.4200   3653   3664  .0274
4894 52.4300   3735   3658  .0268
4895 52.4400   3706   3650  .0270
4896 52.4500   3700   3641  .0270
4897 52.4600   3701   3631  .0270
4898 52.4700   3735   3618  .0268
4899 52.4800   3713   3602  .0269
4900 52.4900   3631   3584  .0275
4901 52.5000   3643   3564  .0274
4902 52.5100   3628   3545  .0276
4903 52.5200   3580   3525  .0279
4904 52.5300   3565   3507  .0281
4905 52.5400   3579   3490  .0279
4906 52.5500   3557   3474  .0281
4907 52.5600   3574   3458  .0280
4908 52.5700   3555   3444  .0281
4909 52.5800   3534   3431  .0283
4910 52.5900   3502   3419  .0286
4911 52.6000   3469   3406  .0288
4912 52.6100   3452   3392  .0290
4913 52.6200   3372   3377  .0297
4914 52.6300   3368   3360  .0297
4915 52.6400   3417   3344  .0293
4916 52.6500   3339   3329  .0299
4917 52.6600   3347   3314  .0299
4918 52.6700   3322   3302  .0301
4919 52.6800   3334   3292  .0300
4920 52.6900   3282   3284  .0305
4921 52.7000   3232   3278  .0309
4922 52.7100   3203   3274  .0312
4923 52.7200   3198   3272  .0313
4924 52.7300   3260   3272  .0307
4925 52.7400   3274   3274  .0305
4926 52.7500   3240   3279  .0309
4927 52.7600   3213   3285  .0311
4928 52.7700   3212   3293  .0311
4929 52.7800   3233   3302  .0309
4930 52.7900   3244   3313  .0308
4931 52.8000   3222   3326  .0310
4932 52.8100   3239   3340  .0309
4933 52.8200   3211   3355  .0311
4934 52.8300   3273   3371  .0306
4935 52.8400   3274   3388  .0305
4936 52.8500   3257   3405  .0307
4937 52.8600   3306   3422  .0302
4938 52.8700   3258   3437  .0307
4939 52.8800   3266   3452  .0306
4940 52.8900   3304   3467  .0303
4941 52.9000   3292   3480  .0304
4942 52.9100   3265   3490  .0306
4943 52.9200   3285   3499  .0304
4944 52.9300   3318   3504  .0301
4945 52.9400   3328   3508  .0300
4946 52.9500   3359   3507  .0298
4947 52.9600   3372   3502  .0297
4948 52.9700   3334   3491  .0300
4949 52.9800   3369   3478  .0297
4950 52.9900   3404   3463  .0294
4951 53.0000   3360   3447  .0298
4952 53.0100   3339   3432  .0299
4953 53.0200   3312   3418  .0302
4954 53.0300   3356   3404  .0298
4955 53.0400   3357   3390  .0298
4956 53.0500   3365   3378  .0297
4957 53.0600   3330   3367  .0300
4958 53.0700   3341   3358  .0299
4959 53.0800   3336   3350  .0300
4960 53.0900   3309   3344  .0302
4961 53.1000   3361   3339  .0298
4962 53.1100   3350   3335  .0299
4963 53.1200   3308   3331  .0302
4964 53.1300   3257   3328  .0307
4965 53.1400   3290   3326  .0304
4966 53.1500   3322   3324  .0301
4967 53.1600   3311   3322  .0302
4968 53.1700   3303   3321  .0303
4969 53.1800   3213   3320  .0311
4970 53.1900   3193   3317  .0313
4971 53.2000   3218   3315  .0311
4972 53.2100   3172   3308  .0315
4973 53.2200   3167   3302  .0316
4974 53.2300   3188   3296  .0314
4975 53.2400   3205   3291  .0312
4976 53.2500   3235   3287  .0309
4977 53.2600   3167   3285  .0316
4978 53.2700   3203   3285  .0312
4979 53.2800   3211   3286  .0311
4980 53.2900   3219   3290  .0311
4981 53.3000   3246   3294  .0308
4982 53.3100   3249   3301  .0308
4983 53.3200   3296   3308  .0303
4984 53.3300   3294   3315  .0304
4985 53.3400   3268   3323  .0306
4986 53.3500   3279   3332  .0305
4987 53.3600   3344   3341  .0299
4988 53.3700   3337   3350  .0300
4989 53.3800   3252   3360  .0308
4990 53.3900   3360   3370  .0298
4991 53.4000   3323   3378  .0301
4992 53.4100   3312   3387  .0302
4993 53.4200   3312   3396  .0302
4994 53.4300   3305   3405  .0303
4995 53.4400   3312   3412  .0302
4996 53.4500   3359   3419  .0298
4997 53.4600   3379   3424  .0296
4998 53.4700   3438   3428  .0291
4999 53.4800   3456   3431  .0289
5000 53.4900   3448   3433  .0290
5001 53.5000   3447   3435  .0290
5002 53.5100   3415   3436  .0293
5003 53.5200   3505   3436  .0285
5004 53.5300   3508   3436  .0285
5005 53.5400   3417   3432  .0293
5006 53.5500   3449   3430  .0290
5007 53.5600   3452   3427  .0290
5008 53.5700   3481   3425  .0287
5009 53.5800   3512   3424  .0285
5010 53.5900   3483   3425  .0287
5011 53.6000   3537   3428  .0283
5012 53.6100   3459   3433  .0289
5013 53.6200   3434   3440  .0291
5014 53.6300   3444   3449  .0290
5015 53.6400   3426   3456  .0292
5016 53.6500   3499   3468  .0286
5017 53.6600   3464   3480  .0289
5018 53.6700   3492   3492  .0286
5019 53.6800   3500   3502  .0286
5020 53.6900   3525   3515  .0284
5021 53.7000   3487   3528  .0287
5022 53.7100   3520   3539  .0284
5023 53.7200   3574   3551  .0280
5024 53.7300   3559   3562  .0281
5025 53.7400   3555   3571  .0281
5026 53.7500   3565   3580  .0281
5027 53.7600   3547   3585  .0282
5028 53.7700   3538   3587  .0283
5029 53.7800   3599   3585  .0278
5030 53.7900   3664   3579  .0273
5031 53.8000   3658   3572  .0273
5032 53.8100   3651   3563  .0274
5033 53.8200   3627   3552  .0276
5034 53.8300   3636   3540  .0275
5035 53.8400   3568   3527  .0280
5036 53.8500   3582   3514  .0279
5037 53.8600   3645   3499  .0274
5038 53.8700   3554   3484  .0281
5039 53.8800   3554   3469  .0281
5040 53.8900   3514   3454  .0285
5041 53.9000   3493   3440  .0286
5042 53.9100   3508   3428  .0285
5043 53.9200   3496   3417  .0286
5044 53.9300   3466   3407  .0289
5045 53.9400   3436   3399  .0291
5046 53.9500   3455   3392  .0289
5047 53.9600   3435   3386  .0291
5048 53.9700   3407   3381  .0294
5049 53.9800   3424   3376  .0292
5050 53.9900   3410   3371  .0293
5051 54.0000   3370   3365  .0297
5052 54.0100   3369   3360  .0297
5053 54.0200   3324   3353  .0301
5054 54.0300   3317   3346  .0301
5055 54.0400   3366   3337  .0297
5056 54.0500   3340   3325  .0299
5057 54.0600   3369   3310  .0297
5058 54.0700   3361   3293  .0298
5059 54.0800   3314   3276  .0302
5060 54.0900   3308   3259  .0302
5061 54.1000   3317   3243  .0301
5062 54.1100   3339   3227  .0299
5063 54.1200   3327   3215  .0301
5064 54.1300   3265   3205  .0306
5065 54.1400   3272   3196  .0306
5066 54.1500   3265   3190  .0306
5067 54.1600   3304   3186  .0303
5068 54.1700   3246   3183  .0308
5069 54.1800   3193   3182  .0313
5070 54.1900   3198   3182  .0313
5071 54.2000   3215   3183  .0311
5072 54.2100   3272   3185  .0306
5073 54.2200   3245   3189  .0308
5074 54.2300   3220   3193  .0311
5075 54.2400   3228   3197  .0310
5076 54.2500   3223   3204  .0310
5077 54.2600   3232   3211  .0309
5078 54.2700   3269   3220  .0306
5079 54.2800   3195   3230  .0313
5080 54.2900   3200   3241  .0313
5081 54.3000   3225   3253  .0310
5082 54.3100   3230   3266  .0310
5083 54.3200   3272   3279  .0306
5084 54.3300   3247   3292  .0308
5085 54.3400   3285   3305  .0304
5086 54.3500   3260   3316  .0307
5087 54.3600   3302   3326  .0303
5088 54.3700   3299   3335  .0303
5089 54.3800   3305   3340  .0303
5090 54.3900   3315   3343  .0302
5091 54.4000   3335   3341  .0300
5092 54.4100   3391   3335  .0295
5093 54.4200   3368   3323  .0297
5094 54.4300   3345   3307  .0299
5095 54.4400   3347   3288  .0299
5096 54.4500   3331   3269  .0300
5097 54.4600   3357   3251  .0298
5098 54.4700   3314   3233  .0302
5099 54.4800   3222   3217  .0310
5100 54.4900   3265   3202  .0306
5101 54.5000   3235   3187  .0309
5102 54.5100   3194   3173  .0313
5103 54.5200   3240   3160  .0309
5104 54.5300   3235   3149  .0309
5105 54.5400   3225   3139  .0310
5106 54.5500   3244   3130  .0308
5107 54.5600   3224   3121  .0310
5108 54.5700   3193   3114  .0313
5109 54.5800   3220   3108  .0311
5110 54.5900   3247   3102  .0308
5111 54.6000   3244   3100  .0308
5112 54.6100   3174   3100  .0315
5113 54.6200   3275   3102  .0305
5114 54.6300   3207   3107  .0312
5115 54.6400   3193   3114  .0313
5116 54.6500   3210   3124  .0312
5117 54.6600   3248   3136  .0308
5118 54.6700   3287   3152  .0304
5119 54.6800   3211   3171  .0311
5120 54.6900   3177   3192  .0315
5121 54.7000   3212   3216  .0311
5122 54.7100   3270   3242  .0306
5123 54.7200   3240   3271  .0309
5124 54.7300   3264   3301  .0306
5125 54.7400   3247   3333  .0308
5126 54.7500   3294   3366  .0304
5127 54.7600   3259   3400  .0307
5128 54.7700   3289   3433  .0304
5129 54.7800   3287   3465  .0304
5130 54.7900   3374   3496  .0296
5131 54.8000   3385   3526  .0295
5132 54.8100   3383   3552  .0296
5133 54.8200   3412   3576  .0293
5134 54.8300   3421   3596  .0292
5135 54.8400   3401   3612  .0294
5136 54.8500   3430   3622  .0292
5137 54.8600   3466   3626  .0289
5138 54.8700   3491   3623  .0286
5139 54.8800   3584   3617  .0279
5140 54.8900   3574   3607  .0280
5141 54.9000   3534   3596  .0283
5142 54.9100   3637   3586  .0275
5143 54.9200   3599   3578  .0278
5144 54.9300   3617   3575  .0276
5145 54.9400   3626   3575  .0276
5146 54.9500   3619   3581  .0276
5147 54.9600   3681   3592  .0272
5148 54.9700   3663   3608  .0273
5149 54.9800   3704   3629  .0270
5150 54.9900   3760   3654  .0266
5151 55.0000   3743   3683  .0267
5152 55.0100   3792   3715  .0264
5153 55.0200   3829   3749  .0261
5154 55.0300   3772   3782  .0265
5155 55.0400   3817   3816  .0262
5156 55.0500   3774   3848  .0265
5157 55.0600   3853   3877  .0260
5158 55.0700   3829   3903  .0261
5159 55.0800   3922   3924  .0255
5160 55.0900   3871   3939  .0258
5161 55.1000   3885   3942  .0257
5162 55.1100   3895   3937  .0257
5163 55.1200   3879   3928  .0258
5164 55.1300   3906   3919  .0256
5165 55.1400   3900   3912  .0256
5166 55.1500   3899   3906  .0256
5167 55.1600   3890   3900  .0257
5168 55.1700   3866   3895  .0259
5169 55.1800   3915   3890  .0255
5170 55.1900   3895   3885  .0257
5171 55.2000   3931   3881  .0254
5172 55.2100   3952   3878  .0253
5173 55.2200   3961   3874  .0252
5174 55.2300   3875   3868  .0258
5175 55.2400   3830   3861  .0261
5176 55.2500   3792   3850  .0264
5177 55.2600   3759   3837  .0266
5178 55.2700   3799   3820  .0263
5179 55.2800   3747   3800  .0267
5180 55.2900   3750   3773  .0267
5181 55.3000   3685   3739  .0271
5182 55.3100   3653   3700  .0274
5183 55.3200   3653   3659  .0274
5184 55.3300   3661   3618  .0273
5185 55.3400   3640   3578  .0275
5186 55.3500   3589   3539  .0279
5187 55.3600   3599   3503  .0278
5188 55.3700   3566   3471  .0280
5189 55.3800   3499   3443  .0286
5190 55.3900   3455   3415  .0289
5191 55.4000   3447   3394  .0290
5192 55.4100   3429   3376  .0292
5193 55.4200   3332   3360  .0300
5194 55.4300   3370   3347  .0297
5195 55.4400   3367   3336  .0297
5196 55.4500   3283   3328  .0305
5197 55.4600   3329   3320  .0300
5198 55.4700   3259   3314  .0307
5199 55.4800   3234   3308  .0309
5200 55.4900   3211   3303  .0311
5201 55.5000   3214   3299  .0311
5202 55.5100   3264   3294  .0306
5203 55.5200   3228   3289  .0310
5204 55.5300   3186   3283  .0314
5205 55.5400   3244   3277  .0308
5206 55.5500   3277   3269  .0305
5207 55.5600   3222   3261  .0310
5208 55.5700   3218   3252  .0311
5209 55.5800   3196   3241  .0313
5210 55.5900   3203   3229  .0312
5211 55.6000   3203   3214  .0312
5212 55.6100   3256   3199  .0307
5213 55.6200   3269   3184  .0306
5214 55.6300   3193   3170  .0313
5215 55.6400   3236   3157  .0309
5216 55.6500   3269   3146  .0306
5217 55.6600   3279   3136  .0305
5218 55.6700   3259   3129  .0307
5219 55.6800   3314   3122  .0302
5220 55.6900   3329   3119  .0300
5221 55.7000   3307   3119  .0302
5222 55.7100   3280   3120  .0305
5223 55.7200   3273   3124  .0306
5224 55.7300   3302   3129  .0303
5225 55.7400   3364   3137  .0297
5226 55.7500   3360   3147  .0298
5227 55.7600   3380   3159  .0296
5228 55.7700   3282   3175  .0305
5229 55.7800   3290   3193  .0304
5230 55.7900   3348   3213  .0299
5231 55.8000   3366   3237  .0297
5232 55.8100   3402   3264  .0294
5233 55.8200   3424   3295  .0292
5234 55.8300   3472   3328  .0288
5235 55.8400   3485   3364  .0287
5236 55.8500   3473   3403  .0288
5237 55.8600   3563   3444  .0281
5238 55.8700   3578   3487  .0279
5239 55.8800   3609   3532  .0277
5240 55.8900   3615   3576  .0277
5241 55.9000   3641   3621  .0275
5242 55.9100   3598   3665  .0278
5243 55.9200   3594   3708  .0278
5244 55.9300   3630   3747  .0275
5245 55.9400   3657   3783  .0273
5246 55.9500   3673   3814  .0272
5247 55.9600   3693   3838  .0271
5248 55.9700   3718   3855  .0269
5249 55.9800   3710   3864  .0270
5250 55.9900   3742   3859  .0267
5251 56.0000   3734   3838  .0268
5252 56.0100   3750   3806  .0267
5253 56.0200   3753   3768  .0266
5254 56.0300   3747   3728  .0267
5255 56.0400   3799   3689  .0263
5256 56.0500   3773   3654  .0265
5257 56.0600   3743   3621  .0267
5258 56.0700   3690   3592  .0271
5259 56.0800   3679   3565  .0272
5260 56.0900   3725   3541  .0268
5261 56.1000   3705   3519  .0270
5262 56.1100   3697   3498  .0270
5263 56.1200   3630   3479  .0275
5264 56.1300   3613   3462  .0277
5265 56.1400   3599   3445  .0278
5266 56.1500   3527   3429  .0284
5267 56.1600   3516   3412  .0284
5268 56.1700   3427   3395  .0292
5269 56.1800   3387   3380  .0295
5270 56.1900   3404   3364  .0294
5271 56.2000   3388   3348  .0295
5272 56.2100   3357   3333  .0298
5273 56.2200   3344   3320  .0299
5274 56.2300   3315   3309  .0302
5275 56.2400   3291   3300  .0304
5276 56.2500   3266   3293  .0306
5277 56.2600   3272   3287  .0306
5278 56.2700   3242   3283  .0308
5279 56.2800   3176   3279  .0315
5280 56.2900   3190   3274  .0313
5281 56.3000   3236   3269  .0309
5282 56.3100   3174   3261  .0315
5283 56.3200   3165   3252  .0316
5284 56.3300   3155   3242  .0317
5285 56.3400   3120   3231  .0321
5286 56.3500   3138   3220  .0319
5287 56.3600   3120   3209  .0321
5288 56.3700   3097   3198  .0323
5289 56.3800   3120   3187  .0321
5290 56.3900   3134   3177  .0319
5291 56.4000   3119   3166  .0321
5292 56.4100   3112   3159  .0321
5293 56.4200   3120   3154  .0321
5294 56.4300   3119   3151  .0321
5295 56.4400   3142   3149  .0318
5296 56.4500   3111   3149  .0321
5297 56.4600   3106   3150  .0322
5298 56.4700   3067   3151  .0326
5299 56.4800   3072   3155  .0326
5300 56.4900   3114   3159  .0321
5301 56.5000   3157   3164  .0317
5302 56.5100   3158   3170  .0317
5303 56.5200   3183   3178  .0314
5304 56.5300   3192   3187  .0313
5305 56.5400   3216   3198  .0311
5306 56.5500   3185   3209  .0314
5307 56.5600   3222   3221  .0310
5308 56.5700   3239   3235  .0309
5309 56.5800   3288   3250  .0304
5310 56.5900   3270   3266  .0306
5311 56.6000   3264   3281  .0306
5312 56.6100   3321   3297  .0301
5313 56.6200   3310   3313  .0302
5314 56.6300   3314   3327  .0302
5315 56.6400   3324   3340  .0301
5316 56.6500   3273   3351  .0306
5317 56.6600   3318   3362  .0301
5318 56.6700   3336   3370  .0300
5319 56.6800   3361   3376  .0298
5320 56.6900   3323   3379  .0301
5321 56.7000   3314   3379  .0302
5322 56.7100   3347   3376  .0299
5323 56.7200   3388   3371  .0295
5324 56.7300   3409   3365  .0293
5325 56.7400   3342   3356  .0299
5326 56.7500   3336   3344  .0300
5327 56.7600   3324   3328  .0301
5328 56.7700   3321   3307  .0301
5329 56.7800   3355   3284  .0298
5330 56.7900   3368   3260  .0297
5331 56.8000   3312   3236  .0302
5332 56.8100   3277   3212  .0305
5333 56.8200   3215   3190  .0311
5334 56.8300   3225   3169  .0310
5335 56.8400   3239   3150  .0309
5336 56.8500   3163   3132  .0316
5337 56.8600   3192   3116  .0313
5338 56.8700   3145   3102  .0318
5339 56.8800   3082   3089  .0324
5340 56.8900   3131   3077  .0319
5341 56.9000   3156   3063  .0317
5342 56.9100   3176   3052  .0315
5343 56.9200   3135   3041  .0319
5344 56.9300   3096   3031  .0323
5345 56.9400   3094   3021  .0323
5346 56.9500   3084   3011  .0324
5347 56.9600   3036   3002  .0329
5348 56.9700   3041   2994  .0329
5349 56.9800   3091   2987  .0324
5350 56.9900   3048   2981  .0328
5351 57.0000   2973   2975  .0336
5352 57.0100   2984   2970  .0335
5353 57.0200   2965   2965  .0337
5354 57.0300   2958   2961  .0338
5355 57.0400   2895   2958  .0345
5356 57.0500   2908   2954  .0344
5357 57.0600   2900   2951  .0345
5358 57.0700   2842   2947  .0352
5359 57.0800   2865   2943  .0349
5360 57.0900   2857   2939  .0350
5361 57.1000   2861   2934  .0350
5362 57.1100   2867   2930  .0349
5363 57.1200   2861   2926  .0350
5364 57.1300   2821   2922  .0354
5365 57.1400   2876   2918  .0348
5366 57.1500   2847   2913  .0351
5367 57.1600   2857   2908  .0350
5368 57.1700   2860   2903  .0350
5369 57.1800   2856   2897  .0350
5370 57.1900   2802   2891  .0357
5371 57.2000   2887   2883  .0346
5372 57.2100   2880   2877  .0347
5373 57.2200   2874   2871  .0348
5374 57.2300   2892   2865  .0346
5375 57.2400   2853   2860  .0351
5376 57.2500   2829   2855  .0353
5377 57.2600   2820   2851  .0355
5378 57.2700   2836   2847  .0353
5379 57.2800   2832   2843  .0353
5380 57.2900   2822   2840  .0354
5381 57.3000   2850   2838  .0351
5382 57.3100   2837   2836  .0352
5383 57.3200   2764   2834  .0362
5384 57.3300   2759   2833  .0362
5385 57.3400   2788   2832  .0359
5386 57.3500   2758   2832  .0363
5387 57.3600   2785   2832  .0359
5388 57.3700   2763   2832  .0362
5389 57.3800   2798   2833  .0357
5390 57.3900   2810   2834  .0356
5391 57.4000   2792   2835  .0358
5392 57.4100   2797   2834  .0358
5393 57.4200   2823   2836  .0354
5394 57.4300   2821   2837  .0354
5395 57.4400   2776   2839  .0360
5396 57.4500   2799   2842  .0357
5397 57.4600   2793   2845  .0358
5398 57.4700   2805   2849  .0357
5399 57.4800   2817   2854  .0355
5400 57.4900   2780   2859  .0360
5401 57.5000   2805   2883  .0357
5402 57.5100   2823   2888  .0354
5403 57.5200   2810   2893  .0356
5404 57.5300   2780   2899  .0360
5405 57.5400   2830   2904  .0353
5406 57.5500   2819   2908  .0355
5407 57.5600   2853   2912  .0351
5408 57.5700   2813   2914  .0355
5409 57.5800   2816   2915  .0355
5410 57.5900   2803   2912  .0357
5411 57.6000   2823   2910  .0354
5412 57.6100   2831   2905  .0353
5413 57.6200   2884   2898  .0347
5414 57.6300   2822   2890  .0354
5415 57.6400   2802   2882  .0357
5416 57.6500   2827   2873  .0354
5417 57.6600   2844   2866  .0352
5418 57.6700   2794   2860  .0358
5419 57.6800   2790   2855  .0358
5420 57.6900   2799   2852  .0357
5421 57.7000   2804   2849  .0357
5422 57.7100   2819   2848  .0355
5423 57.7200   2784   2847  .0359
5424 57.7300   2777   2848  .0360
5425 57.7400   2765   2849  .0362
5426 57.7500   2721   2851  .0368
5427 57.7600   2756   2851  .0363
5428 57.7700   2795   2854  .0358
5429 57.7800   2838   2857  .0352
5430 57.7900   2840   2859  .0352
5431 57.8000   2870   2863  .0348
5432 57.8100   2892   2866  .0346
5433 57.8200   2860   2869  .0350
5434 57.8300   2869   2872  .0349
5435 57.8400   2880   2875  .0347
5436 57.8500   2891   2878  .0346
5437 57.8600   2896   2880  .0345
5438 57.8700   2888   2882  .0346
5439 57.8800   2887   2883  .0346
5440 57.8900   2874   2884  .0348
5441 57.9000   2916   2884  .0343
5442 57.9100   2935   2883  .0341
5443 57.9200   2882   2882  .0347
5444 57.9300   2871   2882  .0348
5445 57.9400   2875   2881  .0348
5446 57.9500   2887   2881  .0346
5447 57.9600   2871   2881  .0348
5448 57.9700   2880   2883  .0347
5449 57.9800   2905   2885  .0344
5450 57.9900   2918   2888  .0343
5451 58.0000   2929   2892  .0341
5452 58.0100   2937   2898  .0340
5453 58.0200   2936   2904  .0341
5454 58.0300   2994   2911  .0334
5455 58.0400   2945   2918  .0340
5456 58.0500   2912   2926  .0343
5457 58.0600   2985   2934  .0335
5458 58.0700   2988   2942  .0335
5459 58.0800   2993   2949  .0334
5460 58.0900   2997   2956  .0334
5461 58.1000   2950   2962  .0339
5462 58.1100   2957   2968  .0338
5463 58.1200   3027   2973  .0330
5464 58.1300   2998   2976  .0334
5465 58.1400   3036   2977  .0329
5466 58.1500   2993   2977  .0334
5467 58.1600   2974   2974  .0336
5468 58.1700   2982   2970  .0335
5469 58.1800   3033   2965  .0330
5470 58.1900   3017   2959  .0331
5471 58.2000   3070   2953  .0326
5472 58.2100   3001   2949  .0333
5473 58.2200   2996   2945  .0334
5474 58.2300   3005   2942  .0333
5475 58.2400   3007   2939  .0333
5476 58.2500   3014   2938  .0332
5477 58.2600   3040   2938  .0329
5478 58.2700   3021   2938  .0331
5479 58.2800   3025   2939  .0331
5480 58.2900   3046   2940  .0328
5481 58.3000   3067   2943  .0326
5482 58.3100   3002   2947  .0333
5483 58.3200   3033   2952  .0330
5484 58.3300   3085   2959  .0324
5485 58.3400   3075   2966  .0325
5486 58.3500   3067   2974  .0326
5487 58.3600   3021   2981  .0331
5488 58.3700   2987   2990  .0335
5489 58.3800   2992   2999  .0334
5490 58.3900   2998   3008  .0334
5491 58.4000   2961   3017  .0338
5492 58.4100   2994   3026  .0334
5493 58.4200   2992   3034  .0334
5494 58.4300   3016   3041  .0332
5495 58.4400   3051   3048  .0328
5496 58.4500   3089   3053  .0324
5497 58.4600   3028   3058  .0330
5498 58.4700   2979   3062  .0336
5499 58.4800   3037   3063  .0329
5500 58.4900   3073   3062  .0325
5501 58.5000   3002   3060  .0333
5502 58.5100   2987   3058  .0335
5503 58.5200   3060   3057  .0327
5504 58.5300   3060   3056  .0327
5505 58.5400   3020   3056  .0331
5506 58.5500   3029   3057  .0330
5507 58.5600   3043   3059  .0329
5508 58.5700   3061   3062  .0327
5509 58.5800   3037   3067  .0329
5510 58.5900   3006   3072  .0333
5511 58.6000   3066   3079  .0326
5512 58.6100   3088   3087  .0324
5513 58.6200   3071   3095  .0326
5514 58.6300   3046   3104  .0328
5515 58.6400   3055   3112  .0327
5516 58.6500   3075   3118  .0325
5517 58.6600   3080   3124  .0325
5518 58.6700   3096   3128  .0323
5519 58.6800   3082   3131  .0324
5520 58.6900   3037   3133  .0329
5521 58.7000   3074   3133  .0325
5522 58.7100   3064   3131  .0326
5523 58.7200   3068   3130  .0326
5524 58.7300   3060   3131  .0327
5525 58.7400   3051   3133  .0328
5526 58.7500   3096   3136  .0323
5527 58.7600   3126   3142  .0320
5528 58.7700   3140   3148  .0318
5529 58.7800   3106   3155  .0322
5530 58.7900   3072   3162  .0326
5531 58.8000   3121   3169  .0320
5532 58.8100   3131   3176  .0319
5533 58.8200   3110   3184  .0322
5534 58.8300   3111   3193  .0321
5535 58.8400   3108   3203  .0322
5536 58.8500   3169   3212  .0316
5537 58.8600   3147   3221  .0318
5538 58.8700   3194   3230  .0313
5539 58.8800   3133   3236  .0319
5540 58.8900   3133   3239  .0319
5541 58.9000   3162   3238  .0316
5542 58.9100   3153   3235  .0317
5543 58.9200   3227   3229  .0310
5544 58.9300   3146   3223  .0318
5545 58.9400   3148   3215  .0318
5546 58.9500   3146   3206  .0318
5547 58.9600   3152   3195  .0317
5548 58.9700   3169   3181  .0316
5549 58.9800   3101   3164  .0322
5550 58.9900   3151   3145  .0317
5551 59.0000   3151   3127  .0317
5552 59.0100   3152   3110  .0317
5553 59.0200   3213   3095  .0311
5554 59.0300   3171   3083  .0315
5555 59.0400   3171   3072  .0315
5556 59.0500   3143   3063  .0318
5557 59.0600   3119   3055  .0321
5558 59.0700   3086   3048  .0324
5559 59.0800   3064   3041  .0326
5560 59.0900   3123   3035  .0320
5561 59.1000   3060   3029  .0327
5562 59.1100   3065   3024  .0326
5563 59.1200   3124   3018  .0320
5564 59.1300   3066   3012  .0326
5565 59.1400   3012   3006  .0332
5566 59.1500   3019   3000  .0331
5567 59.1600   3066   2993  .0326
5568 59.1700   3074   2987  .0325
5569 59.1800   3087   2981  .0324
5570 59.1900   3063   2977  .0326
5571 59.2000   3025   2974  .0331
5572 59.2100   3065   2974  .0326
5573 59.2200   3065   2976  .0326
5574 59.2300   3036   2981  .0329
5575 59.2400   3038   2989  .0329
5576 59.2500   3024   2999  .0331
5577 59.2600   3033   3011  .0330
5578 59.2700   3019   3024  .0331
5579 59.2800   3017   3040  .0331
5580 59.2900   3036   3056  .0329
5581 59.3000   3067   3072  .0326
5582 59.3100   3111   3089  .0321
5583 59.3200   3048   3106  .0328
5584 59.3300   3070   3122  .0326
5585 59.3400   3141   3137  .0318
5586 59.3500   3143   3151  .0318
5587 59.3600   3129   3164  .0320
5588 59.3700   3131   3174  .0319
5589 59.3800   3191   3182  .0313
5590 59.3900   3201   3188  .0312
5591 59.4000   3217   3192  .0311
5592 59.4100   3203   3193  .0312
5593 59.4200   3183   3190  .0314
5594 59.4300   3150   3185  .0317
5595 59.4400   3147   3179  .0318
5596 59.4500   3161   3172  .0316
5597 59.4600   3193   3166  .0313
5598 59.4700   3233   3161  .0309
5599 59.4800   3235   3158  .0309
5600 59.4900   3279   3158  .0305
5601 59.5000   3236   3159  .0309
5602 59.5100   3266   3162  .0306
5603 59.5200   3259   3167  .0307
5604 59.5300   3258   3173  .0307
5605 59.5400   3312   3180  .0302
5606 59.5500   3331   3189  .0300
5607 59.5600   3317   3198  .0301
5608 59.5700   3208   3209  .0312
5609 59.5800   3268   3221  .0306
5610 59.5900   3241   3232  .0309
5611 59.6000   3249   3245  .0308
5612 59.6100   3283   3257  .0305
5613 59.6200   3313   3269  .0302
5614 59.6300   3290   3282  .0304
5615 59.6400   3282   3293  .0305
5616 59.6500   3333   3302  .0300
5617 59.6600   3322   3309  .0301
5618 59.6700   3260   3313  .0307
5619 59.6800   3333   3315  .0300
5620 59.6900   3356   3316  .0298
5621 59.7000   3350   3318  .0299
5622 59.7100   3423   3319  .0292
5623 59.7200   3416   3322  .0293
5624 59.7300   3402   3323  .0294
5625 59.7400   3436   3324  .0291
5626 59.7500   3420   3324  .0292
5627 59.7600   3415   3322  .0293
5628 59.7700   3379   3317  .0296
5629 59.7800   3423   3307  .0292
5630 59.7900   3445   3296  .0290
5631 59.8000   3426   3284  .0292
5632 59.8100   3437   3275  .0291
5633 59.8200   3454   3268  .0290
5634 59.8300   3431   3264  .0291
5635 59.8400   3404   3265  .0294
5636 59.8500   3402   3268  .0294
5637 59.8600   3402   3274  .0294
5638 59.8700   3314   3281  .0302
5639 59.8800   3343   3288  .0299
5640 59.8900   3310   3295  .0302
5641 59.9000   3298   3302  .0303
5642 59.9100   3300   3307  .0303
5643 59.9200   3306   3312  .0302
5644 59.9300   3248   3315  .0308
5645 59.9400   3268   3315  .0306
5646 59.9500   3226   3314  .0310
5647 59.9600   3235   3305  .0309
5648 59.9700   3183   3289  .0314
5649 59.9800   3168   3268  .0316
5650 59.9900   3200   3245  .0313
5651 60.0000   3168   3225  .0316
5652 60.0100   3192   3208  .0313
5653 60.0200   3141   3195  .0318
5654 60.0300   3175   3184  .0315
5655 60.0400   3166   3177  .0316
5656 60.0500   3212   3172  .0311
5657 60.0600   3137   3168  .0319
5658 60.0700   3166   3164  .0316
5659 60.0800   3127   3161  .0320
5660 60.0900   3160   3158  .0316
5661 60.1000   3190   3155  .0313
5662 60.1100   3122   3152  .0320
5663 60.1200   3123   3149  .0320
5664 60.1300   3096   3143  .0323
5665 60.1400   3113   3136  .0321
5666 60.1500   3117   3126  .0321
5667 60.1600   3096   3113  .0323
5668 60.1700   3078   3099  .0325
5669 60.1800   3105   3084  .0322
5670 60.1900   3093   3066  .0323
5671 60.2000   3049   3048  .0328
5672 60.2100   3017   3030  .0331
5673 60.2200   3067   3014  .0326
5674 60.2300   3052   2998  .0328
5675 60.2400   2978   2983  .0336
5676 60.2500   3009   2970  .0332
5677 60.2600   2999   2958  .0333
5678 60.2700   3010   2947  .0332
5679 60.2800   3016   2937  .0332
5680 60.2900   2940   2928  .0340
5681 60.3000   2906   2920  .0344
5682 60.3100   2906   2914  .0344
5683 60.3200   2938   2908  .0340
5684 60.3300   2942   2904  .0340
5685 60.3400   2962   2901  .0338
5686 60.3500   2963   2899  .0337
5687 60.3600   2971   2898  .0337
5688 60.3700   2924   2897  .0342
5689 60.3800   2983   2896  .0335
5690 60.3900   2948   2897  .0339
5691 60.4000   2884   2898  .0347
5692 60.4100   2880   2900  .0347
5693 60.4200   2960   2901  .0338
5694 60.4300   2976   2902  .0336
5695 60.4400   2985   2903  .0335
5696 60.4500   3022   2904  .0331
5697 60.4600   3013   2904  .0332
5698 60.4700   2958   2904  .0338
5699 60.4800   2929   2904  .0341
5700 60.4900   2960   2904  .0338
5701 60.5000   2934   2902  .0341
5702 60.5100   2894   2901  .0346
5703 60.5200   2871   2899  .0348
5704 60.5300   2916   2900  .0343
5705 60.5400   2918   2902  .0343
5706 60.5500   2929   2906  .0341
5707 60.5600   2884   2912  .0347
5708 60.5700   2915   2921  .0343
5709 60.5800   2829   2932  .0353
5710 60.5900   2871   2945  .0348
5711 60.6000   2906   2959  .0344
5712 60.6100   2941   2973  .0340
5713 60.6200   2925   2986  .0342
5714 60.6300   2962   2999  .0338
5715 60.6400   2919   3011  .0343
5716 60.6500   2938   3020  .0340
5717 60.6600   2966   3026  .0337
5718 60.6700   2944   3028  .0340
5719 60.6800   2933   3025  .0341
5720 60.6900   2935   3018  .0341
5721 60.7000   2926   3009  .0342
5722 60.7100   2899   3000  .0345
5723 60.7200   2929   2992  .0341
5724 60.7300   2899   2987  .0345
5725 60.7400   2896   2983  .0345
5726 60.7500   2913   2981  .0343
5727 60.7600   2916   2979  .0343
5728 60.7700   2890   2978  .0346
5729 60.7800   2870   2977  .0348
5730 60.7900   2854   2976  .0350
5731 60.8000   2894   2975  .0346
5732 60.8100   2887   2973  .0346
5733 60.8200   2888   2969  .0346
5734 60.8300   2876   2965  .0348
5735 60.8400   2872   2959  .0348
5736 60.8500   2922   2953  .0342
5737 60.8600   2901   2948  .0345
5738 60.8700   2920   2942  .0342
5739 60.8800   2917   2936  .0343
5740 60.8900   2877   2931  .0348
5741 60.9000   2851   2925  .0351
5742 60.9100   2868   2920  .0349
5743 60.9200   2870   2915  .0348
5744 60.9300   2868   2911  .0349
5745 60.9400   2889   2907  .0346
5746 60.9500   2920   2903  .0342
5747 60.9600   2887   2900  .0346
5748 60.9700   2888   2896  .0346
5749 60.9800   2914   2893  .0343
5750 60.9900   2929   2890  .0341
5751 61.0000   2882   2885  .0347
5752 61.0100   2877   2882  .0348
5753 61.0200   2911   2879  .0344
5754 61.0300   2909   2875  .0344
5755 61.0400   2873   2872  .0348
5756 61.0500   2890   2869  .0346
5757 61.0600   2888   2865  .0346
5758 61.0700   2837   2861  .0352
5759 61.0800   2855   2857  .0350
5760 61.0900   2864   2852  .0349
5761 61.1000   2813   2847  .0355
5762 61.1100   2798   2840  .0357
5763 61.1200   2782   2834  .0359
5764 61.1300   2774   2827  .0360
5765 61.1400   2780   2820  .0360
5766 61.1500   2767   2813  .0361
5767 61.1600   2760   2807  .0362
5768 61.1700   2762   2799  .0362
5769 61.1800   2791   2794  .0358
5770 61.1900   2767   2789  .0361
5771 61.2000   2733   2785  .0366
5772 61.2100   2720   2780  .0368
5773 61.2200   2765   2777  .0362
5774 61.2300   2782   2773  .0359
5775 61.2400   2805   2770  .0357
5776 61.2500   2785   2766  .0359
5777 61.2600   2728   2764  .0367
5778 61.2700   2783   2762  .0359
5779 61.2800   2787   2761  .0359
5780 61.2900   2799   2761  .0357
5781 61.3000   2793   2760  .0358
5782 61.3100   2771   2760  .0361
5783 61.3200   2807   2762  .0356
5784 61.3300   2814   2763  .0355
5785 61.3400   2828   2766  .0354
5786 61.3500   2798   2770  .0357
5787 61.3600   2768   2774  .0361
5788 61.3700   2762   2780  .0362
5789 61.3800   2784   2785  .0359
5790 61.3900   2774   2791  .0360
5791 61.4000   2760   2797  .0362
5792 61.4100   2779   2804  .0360
5793 61.4200   2823   2810  .0354
5794 61.4300   2812   2815  .0356
5795 61.4400   2824   2819  .0354
5796 61.4500   2818   2823  .0355
5797 61.4600   2820   2827  .0355
5798 61.4700   2860   2829  .0350
5799 61.4800   2895   2828  .0345
5800 61.4900   2832   2826  .0353
5801 61.5000   2841   2823  .0352
5802 61.5100   2833   2818  .0353
5803 61.5200   2853   2813  .0351
5804 61.5300   2819   2808  .0355
5805 61.5400   2823   2803  .0354
5806 61.5500   2789   2799  .0359
5807 61.5600   2786   2795  .0359
5808 61.5700   2747   2791  .0364
5809 61.5800   2822   2787  .0354
5810 61.5900   2814   2784  .0355
5811 61.6000   2764   2779  .0362
5812 61.6100   2825   2775  .0354
5813 61.6200   2832   2770  .0353
5814 61.6300   2843   2765  .0352
5815 61.6400   2839   2759  .0352
5816 61.6500   2821   2754  .0354
5817 61.6600   2873   2749  .0348
5818 61.6700   2898   2745  .0345
5819 61.6800   2842   2740  .0352
5820 61.6900   2799   2736  .0357
5821 61.7000   2812   2733  .0356
5822 61.7100   2883   2730  .0347
5823 61.7200   2829   2724  .0353
5824 61.7300   2782   2722  .0359
5825 61.7400   2764   2720  .0362
5826 61.7500   2810   2718  .0356
5827 61.7600   2773   2717  .0361
5828 61.7700   2756   2716  .0363
5829 61.7800   2755   2716  .0363
5830 61.7900   2781   2716  .0360
5831 61.8000   2728   2717  .0367
5832 61.8100   2762   2717  .0362
5833 61.8200   2785   2718  .0359
5834 61.8300   2716   2720  .0368
5835 61.8400   2717   2722  .0368
5836 61.8500   2808   2725  .0356
5837 61.8600   2772   2728  .0361
5838 61.8700   2789   2732  .0359
5839 61.8800   2737   2736  .0365
5840 61.8900   2753   2741  .0363
5841 61.9000   2750   2746  .0364
5842 61.9100   2790   2752  .0358
5843 61.9200   2806   2759  .0356
5844 61.9300   2733   2766  .0366
5845 61.9400   2728   2773  .0367
5846 61.9500   2755   2780  .0363
5847 61.9600   2763   2788  .0362
5848 61.9700   2784   2796  .0359
5849 61.9800   2778   2805  .0360
5850 61.9900   2770   2814  .0361
5851 62.0000   2784   2823  .0359
5852 62.0100   2821   2833  .0354
5853 62.0200   2808   2844  .0356
5854 62.0300   2802   2853  .0357
5855 62.0400   2797   2863  .0358
5856 62.0500   2803   2872  .0357
5857 62.0600   2826   2881  .0354
5858 62.0700   2864   2888  .0349
5859 62.0800   2875   2894  .0348
5860 62.0900   2884   2899  .0347
5861 62.1000   2926   2903  .0342
5862 62.1100   2901   2907  .0345
5863 62.1200   2929   2912  .0341
5864 62.1300   2875   2916  .0348
5865 62.1400   2914   2921  .0343
5866 62.1500   2966   2925  .0337
5867 62.1600   2885   2930  .0347
5868 62.1700   2943   2932  .0340
5869 62.1800   2911   2932  .0344
5870 62.1900   2927   2931  .0342
5871 62.2000   2905   2930  .0344
5872 62.2100   2944   2930  .0340
5873 62.2200   2973   2930  .0336
5874 62.2300   2933   2933  .0341
5875 62.2400   2951   2938  .0339
5876 62.2500   2949   2943  .0339
5877 62.2600   2948   2950  .0339
5878 62.2700   2959   2957  .0338
5879 62.2800   2955   2963  .0338
5880 62.2900   2929   2969  .0341
5881 62.3000   2937   2975  .0340
5882 62.3100   2954   2980  .0339
5883 62.3200   2991   2985  .0334
5884 62.3300   2961   2990  .0338
5885 62.3400   2981   2993  .0335
5886 62.3500   3038   2996  .0329
5887 62.3600   2997   2999  .0334
5888 62.3700   3053   3002  .0328
5889 62.3800   3056   3006  .0327
5890 62.3900   3014   3008  .0332
5891 62.4000   2972   3010  .0336
5892 62.4100   2992   3012  .0334
5893 62.4200   3017   3012  .0331
5894 62.4300   3001   3012  .0333
5895 62.4400   2990   3011  .0334
5896 62.4500   3004   3009  .0333
5897 62.4600   2989   3005  .0335
5898 62.4700   2989   3002  .0335
5899 62.4800   2982   2998  .0335
5900 62.4900   2995   2994  .0334
5901 62.5000   2982   2987  .0335
5902 62.5100   3009   2978  .0332
5903 62.5200   2977   2968  .0336
5904 62.5300   3013   2957  .0332
5905 62.5400   2962   2946  .0338
5906 62.5500   2960   2935  .0338
5907 62.5600   2999   2925  .0333
5908 62.5700   2974   2916  .0336
5909 62.5800   2960   2908  .0338
5910 62.5900   2933   2901  .0341
5911 62.6000   2966   2895  .0337
5912 62.6100   2946   2889  .0339
5913 62.6200   2952   2884  .0339
5914 62.6300   2972   2878  .0336
5915 62.6400   2991   2873  .0334
5916 62.6500   2954   2867  .0339
5917 62.6600   2991   2863  .0334
5918 62.6700   2919   2858  .0343
5919 62.6800   2930   2854  .0341
5920 62.6900   2928   2850  .0342
5921 62.7000   2932   2845  .0341
5922 62.7100   2931   2840  .0341
5923 62.7200   2896   2835  .0345
5924 62.7300   2866   2831  .0349
5925 62.7400   2868   2827  .0349
5926 62.7500   2857   2824  .0350
5927 62.7600   2848   2821  .0351
5928 62.7700   2855   2818  .0350
5929 62.7800   2858   2815  .0350
5930 62.7900   2820   2813  .0355
5931 62.8000   2840   2811  .0352
5932 62.8100   2803   2809  .0357
5933 62.8200   2751   2808  .0364
5934 62.8300   2782   2806  .0359
5935 62.8400   2805   2806  .0357
5936 62.8500   2853   2806  .0351
5937 62.8600   2839   2807  .0352
5938 62.8700   2817   2809  .0355
5939 62.8800   2834   2811  .0353
5940 62.8900   2822   2815  .0354
5941 62.9000   2844   2818  .0352
5942 62.9100   2840   2822  .0352
5943 62.9200   2882   2826  .0347
5944 62.9300   2874   2830  .0348
5945 62.9400   2801   2835  .0357
5946 62.9500   2813   2841  .0355
5947 62.9600   2862   2847  .0349
5948 62.9700   2874   2854  .0348
5949 62.9800   2854   2859  .0350
5950 62.9900   2822   2865  .0354
5951 63.0000   2857   2871  .0350
5952 63.0100   2836   2878  .0353
5953 63.0200   2854   2887  .0350
5954 63.0300   2920   2896  .0342
5955 63.0400   2915   2907  .0343
5956 63.0500   2947   2918  .0339
5957 63.0600   2933   2930  .0341
5958 63.0700   2889   2942  .0346
5959 63.0800   2903   2955  .0344
5960 63.0900   2917   2967  .0343
5961 63.1000   2952   2978  .0339
5962 63.1100   2981   2987  .0335
5963 63.1200   2984   2995  .0335
5964 63.1300   2993   2999  .0334
5965 63.1400   2987   3000  .0335
5966 63.1500   2960   2999  .0338
5967 63.1600   2948   2996  .0339
5968 63.1700   2950   2992  .0339
5969 63.1800   2998   2988  .0334
5970 63.1900   2970   2985  .0337
5971 63.2000   2974   2983  .0336
5972 63.2100   2968   2980  .0337
5973 63.2200   2973   2978  .0336
5974 63.2300   2941   2974  .0340
5975 63.2400   2974   2968  .0336
5976 63.2500   2998   2960  .0334
5977 63.2600   2992   2951  .0334
5978 63.2700   2946   2942  .0339
5979 63.2800   2984   2935  .0335
5980 63.2900   3002   2930  .0333
5981 63.3000   2962   2927  .0338
5982 63.3100   2937   2926  .0340
5983 63.3200   2877   2927  .0348
5984 63.3300   2884   2929  .0347
5985 63.3400   2900   2932  .0345
5986 63.3500   2878   2935  .0347
5987 63.3600   2898   2939  .0345
5988 63.3700   2901   2943  .0345
5989 63.3800   2875   2947  .0348
5990 63.3900   2920   2950  .0342
5991 63.4000   2901   2952  .0345
5992 63.4100   2884   2953  .0347
5993 63.4200   2874   2952  .0348
5994 63.4300   2927   2947  .0342
5995 63.4400   2872   2939  .0348
5996 63.4500   2874   2931  .0348
5997 63.4600   2891   2924  .0346
5998 63.4700   2939   2919  .0340
5999 63.4800   2969   2916  .0337
6000 63.4900   2922   2915  .0342
6001 63.5000   2938   2915  .0340
6002 63.5100   2879   2916  .0347
6003 63.5200   2893   2917  .0346
6004 63.5300   2905   2918  .0344
6005 63.5400   2889   2919  .0346
6006 63.5500   2907   2919  .0344
6007 63.5600   2865   2920  .0349
6008 63.5700   2914   2919  .0343
6009 63.5800   2921   2918  .0342
6010 63.5900   2945   2916  .0340
6011 63.6000   2924   2913  .0342
6012 63.6100   2929   2908  .0341
6013 63.6200   2902   2904  .0345
6014 63.6300   2901   2897  .0345
6015 63.6400   2865   2889  .0349
6016 63.6500   2894   2879  .0346
6017 63.6600   2882   2869  .0347
6018 63.6700   2897   2859  .0345
6019 63.6800   2871   2849  .0348
6020 63.6900   2848   2839  .0351
6021 63.7000   2832   2831  .0353
6022 63.7100   2812   2824  .0356
6023 63.7200   2786   2817  .0359
6024 63.7300   2829   2811  .0353
6025 63.7400   2819   2805  .0355
6026 63.7500   2767   2800  .0361
6027 63.7600   2776   2796  .0360
6028 63.7700   2829   2792  .0353
6029 63.7800   2838   2789  .0352
6030 63.7900   2782   2787  .0359
6031 63.8000   2854   2786  .0350
6032 63.8100   2870   2786  .0348
6033 63.8200   2828   2787  .0354
6034 63.8300   2811   2789  .0356
6035 63.8400   2842   2791  .0352
6036 63.8500   2785   2795  .0359
6037 63.8600   2805   2801  .0357
6038 63.8700   2793   2807  .0358
6039 63.8800   2807   2813  .0356
6040 63.8900   2804   2820  .0357
6041 63.9000   2783   2827  .0359
6042 63.9100   2787   2834  .0359
6043 63.9200   2812   2840  .0356
6044 63.9300   2819   2846  .0355
6045 63.9400   2797   2852  .0358
6046 63.9500   2739   2857  .0365
6047 63.9600   2774   2859  .0360
6048 63.9700   2788   2859  .0359
6049 63.9800   2833   2857  .0353
6050 63.9900   2757   2855  .0363
6051 64.0000   2814   2852  .0355
6052 64.0100   2828   2848  .0354
6053 64.0200   2783   2844  .0359
6054 64.0300   2760   2840  .0362
6055 64.0400   2795   2835  .0358
6056 64.0500   2834   2829  .0353
6057 64.0600   2807   2823  .0356
6058 64.0700   2795   2814  .0358
6059 64.0800   2837   2807  .0352
6060 64.0900   2823   2799  .0354
6061 64.1000   2813   2791  .0355
6062 64.1100   2798   2784  .0357
6063 64.1200   2789   2778  .0359
6064 64.1300   2815   2772  .0355
6065 64.1400   2810   2767  .0356
6066 64.1500   2778   2764  .0360
6067 64.1600   2803   2761  .0357
6068 64.1700   2776   2758  .0360
6069 64.1800   2803   2756  .0357
6070 64.1900   2771   2755  .0361
6071 64.2000   2802   2754  .0357
6072 64.2100   2834   2754  .0353
6073 64.2200   2828   2753  .0354
6074 64.2300   2809   2753  .0356
6075 64.2400   2794   2752  .0358
6076 64.2500   2822   2751  .0354
6077 64.2600   2813   2750  .0355
6078 64.2700   2775   2749  .0360
6079 64.2800   2810   2748  .0356
6080 64.2900   2811   2749  .0356
6081 64.3000   2802   2749  .0357
6082 64.3100   2769   2751  .0361
6083 64.3200   2808   2753  .0356
6084 64.3300   2795   2756  .0358
6085 64.3400   2761   2760  .0362
6086 64.3500   2792   2764  .0358
6087 64.3600   2761   2768  .0362
6088 64.3700   2777   2772  .0360
6089 64.3800   2803   2777  .0357
6090 64.3900   2839   2782  .0352
6091 64.4000   2828   2787  .0354
6092 64.4100   2811   2792  .0356
6093 64.4200   2820   2797  .0355
6094 64.4300   2833   2802  .0353
6095 64.4400   2837   2807  .0352
6096 64.4500   2855   2812  .0350
6097 64.4600   2848   2816  .0351
6098 64.4700   2834   2821  .0353
6099 64.4800   2848   2826  .0351
6100 64.4900   2863   2831  .0349
6101 64.5000   2879   2836  .0347
6102 64.5100   2816   2840  .0355
6103 64.5200   2830   2845  .0353
6104 64.5300   2871   2849  .0348
6105 64.5400   2896   2853  .0345
6106 64.5500   2835   2856  .0353
6107 64.5600   2843   2859  .0352
6108 64.5700   2809   2861  .0356
6109 64.5800   2808   2862  .0356
6110 64.5900   2843   2863  .0352
6111 64.6000   2818   2863  .0355
6112 64.6100   2848   2863  .0351
6113 64.6200   2887   2862  .0346
6114 64.6300   2876   2862  .0348
6115 64.6400   2852   2861  .0351
6116 64.6500   2786   2861  .0359
6117 64.6600   2790   2860  .0358
6118 64.6700   2837   2859  .0352
6119 64.6800   2864   2858  .0349
6120 64.6900   2850   2857  .0351
6121 64.7000   2818   2856  .0355
6122 64.7100   2836   2854  .0353
6123 64.7200   2864   2853  .0349
6124 64.7300   2871   2851  .0348
6125 64.7400   2871   2849  .0348
6126 64.7500   2830   2847  .0353
6127 64.7600   2866   2845  .0349
6128 64.7700   2806   2842  .0356
6129 64.7800   2849   2840  .0351
6130 64.7900   2874   2838  .0348
6131 64.8000   2801   2835  .0357
6132 64.8100   2793   2833  .0358
6133 64.8200   2792   2832  .0358
6134 64.8300   2810   2830  .0356
6135 64.8400   2795   2829  .0358
6136 64.8500   2851   2828  .0351
6137 64.8600   2815   2827  .0355
6138 64.8700   2869   2826  .0349
6139 64.8800   2840   2826  .0352
6140 64.8900   2815   2826  .0355
6141 64.9000   2814   2826  .0355
6142 64.9100   2812   2827  .0356
6143 64.9200   2845   2828  .0351
6144 64.9300   2850   2830  .0351
6145 64.9400   2831   2831  .0353
6146 64.9500   2817   2834  .0355
6147 64.9600   2848   2836  .0351
6148 64.9700   2855   2838  .0350
6149 64.9800   2865   2840  .0349
6150 64.9900   2840   2841  .0352
6151 65.0000   2836   2840  .0353
6152 65.0100   2834   2837  .0353
6153 65.0200   2795   2832  .0358
6154 65.0300   2778   2825  .0360
6155 65.0400   2765   2817  .0362
6156 65.0500   2790   2808  .0358
6157 65.0600   2771   2797  .0361
6158 65.0700   2774   2787  .0360
6159 65.0800   2795   2777  .0358
6160 65.0900   2793   2770  .0358
6161 65.1000   2808   2765  .0356
6162 65.1100   2795   2762  .0358
6163 65.1200   2797   2761  .0358
6164 65.1300   2793   2761  .0358
6165 65.1400   2765   2764  .0362
6166 65.1500   2789   2767  .0359
6167 65.1600   2754   2772  .0363
6168 65.1700   2774   2779  .0360
6169 65.1800   2751   2787  .0364
6170 65.1900   2730   2797  .0366
6171 65.2000   2748   2807  .0364
6172 65.2100   2788   2818  .0359
6173 65.2200   2769   2830  .0361
6174 65.2300   2742   2843  .0365
6175 65.2400   2753   2855  .0363
6176 65.2500   2741   2866  .0365
6177 65.2600   2674   2876  .0374
6178 65.2700   2704   2883  .0370
6179 65.2800   2714   2886  .0368
6180 65.2900   2730   2887  .0366
6181 65.3000   2800   2884  .0357
6182 65.3100   2796   2875  .0358
6183 65.3200   2769   2863  .0361
6184 65.3300   2763   2849  .0362
6185 65.3400   2764   2836  .0362
6186 65.3500   2755   2824  .0363
6187 65.3600   2780   2815  .0360
6188 65.3700   2772   2808  .0361
6189 65.3800   2741   2804  .0365
6190 65.3900   2755   2801  .0363
6191 65.4000   2801   2799  .0357
6192 65.4100   2820   2798  .0355
6193 65.4200   2837   2797  .0352
6194 65.4300   2767   2796  .0361
6195 65.4400   2745   2796  .0364
6196 65.4500   2798   2796  .0357
6197 65.4600   2780   2795  .0360
6198 65.4700   2696   2793  .0371
6199 65.4800   2728   2790  .0367
6200 65.4900   2747   2787  .0364
6201 65.5000   2671   2784  .0374
6202 65.5100   2678   2780  .0373
6203 65.5200   2705   2777  .0370
6204 65.5300   2733   2773  .0366
6205 65.5400   2756   2769  .0363
6206 65.5500   2718   2764  .0368
6207 65.5600   2691   2758  .0372
6208 65.5700   2709   2753  .0369
6209 65.5800   2694   2748  .0371
6210 65.5900   2721   2744  .0368
6211 65.6000   2691   2742  .0372
6212 65.6100   2682   2740  .0373
6213 65.6200   2707   2740  .0369
6214 65.6300   2707   2741  .0369
6215 65.6400   2678   2743  .0373
6216 65.6500   2660   2745  .0376
6217 65.6600   2665   2747  .0375
6218 65.6700   2626   2749  .0381
6219 65.6800   2650   2751  .0377
6220 65.6900   2683   2752  .0373
6221 65.7000   2681   2752  .0373
6222 65.7100   2656   2751  .0377
6223 65.7200   2697   2749  .0371
6224 65.7300   2720   2746  .0368
6225 65.7400   2661   2743  .0376
6226 65.7500   2656   2741  .0377
6227 65.7600   2654   2739  .0377
6228 65.7700   2669   2738  .0375
6229 65.7800   2667   2737  .0375
6230 65.7900   2676   2736  .0374
6231 65.8000   2719   2734  .0368
6232 65.8100   2684   2732  .0373
6233 65.8200   2662   2728  .0376
6234 65.8300   2661   2723  .0376
6235 65.8400   2680   2716  .0373
6236 65.8500   2706   2708  .0370
6237 65.8600   2755   2700  .0363
6238 65.8700   2699   2692  .0371
6239 65.8800   2709   2685  .0369
6240 65.8900   2717   2680  .0368
6241 65.9000   2677   2674  .0374
6242 65.9100   2689   2670  .0372
6243 65.9200   2672   2667  .0374
6244 65.9300   2677   2663  .0374
6245 65.9400   2666   2661  .0375
6246 65.9500   2648   2658  .0378
6247 65.9600   2655   2656  .0377
6248 65.9700   2618   2653  .0382
6249 65.9800   2638   2651  .0379
6250 65.9900   2657   2649  .0376
6251 66.0000   2674   2648  .0374
6252 66.0100   2658   2647  .0376
6253 66.0200   2645   2646  .0378
6254 66.0300   2635   2646  .0380
6255 66.0400   2615   2646  .0382
6256 66.0500   2675   2646  .0374
6257 66.0600   2657   2647  .0376
6258 66.0700   2652   2648  .0377
6259 66.0800   2632   2649  .0380
6260 66.0900   2660   2650  .0376
6261 66.1000   2628   2651  .0381
6262 66.1100   2603   2651  .0384
6263 66.1200   2606   2651  .0384
6264 66.1300   2607   2652  .0384
6265 66.1400   2638   2652  .0379
6266 66.1500   2636   2652  .0379
6267 66.1600   2632   2652  .0380
6268 66.1700   2628   2651  .0381
6269 66.1800   2631   2651  .0380
6270 66.1900   2633   2650  .0380
6271 66.2000   2615   2649  .0382
6272 66.2100   2586   2648  .0387
6273 66.2200   2617   2646  .0382
6274 66.2300   2610   2645  .0383
6275 66.2400   2589   2643  .0386
6276 66.2500   2600   2640  .0385
6277 66.2600   2593   2636  .0386
6278 66.2700   2626   2633  .0381
6279 66.2800   2665   2630  .0375
6280 66.2900   2611   2629  .0383
6281 66.3000   2618   2628  .0382
6282 66.3100   2588   2629  .0386
6283 66.3200   2595   2630  .0385
6284 66.3300   2638   2631  .0379
6285 66.3400   2622   2633  .0381
6286 66.3500   2620   2635  .0382
6287 66.3600   2625   2638  .0381
6288 66.3700   2696   2640  .0371
6289 66.3800   2671   2644  .0374
6290 66.3900   2680   2647  .0373
6291 66.4000   2680   2650  .0373
6292 66.4100   2701   2653  .0370
6293 66.4200   2681   2657  .0373
6294 66.4300   2698   2660  .0371
6295 66.4400   2675   2663  .0374
6296 66.4500   2673   2665  .0374
6297 66.4600   2691   2667  .0372
6298 66.4700   2665   2668  .0375
6299 66.4800   2678   2666  .0373
6300 66.4900   2666   2664  .0375
6301 66.5000   2659   2663  .0376
6302 66.5100   2721   2662  .0368
6303 66.5200   2770   2663  .0361
6304 66.5300   2716   2665  .0368
6305 66.5400   2658   2668  .0376
6306 66.5500   2673   2671  .0374
6307 66.5600   2687   2673  .0372
6308 66.5700   2682   2676  .0373
6309 66.5800   2717   2679  .0368
6310 66.5900   2690   2681  .0372
6311 66.6000   2699   2684  .0371
6312 66.6100   2711   2686  .0369
6313 66.6200   2724   2688  .0367
6314 66.6300   2714   2689  .0368
6315 66.6400   2735   2691  .0366
6316 66.6500   2689   2692  .0372
6317 66.6600   2669   2692  .0375
6318 66.6700   2641   2692  .0379
6319 66.6800   2701   2692  .0370
6320 66.6900   2701   2690  .0370
6321 66.7000   2650   2687  .0377
6322 66.7100   2676   2683  .0374
6323 66.7200   2679   2679  .0373
6324 66.7300   2678   2675  .0373
6325 66.7400   2707   2671  .0369
6326 66.7500   2698   2667  .0371
6327 66.7600   2654   2663  .0377
6328 66.7700   2678   2661  .0373
6329 66.7800   2723   2659  .0367
6330 66.7900   2688   2658  .0372
6331 66.8000   2688   2657  .0372
6332 66.8100   2687   2658  .0372
6333 66.8200   2684   2659  .0373
6334 66.8300   2661   2661  .0376
6335 66.8400   2734   2664  .0366
6336 66.8500   2753   2667  .0363
6337 66.8600   2741   2672  .0365
6338 66.8700   2736   2677  .0365
6339 66.8800   2755   2684  .0363
6340 66.8900   2720   2692  .0368
6341 66.9000   2782   2701  .0359
6342 66.9100   2784   2710  .0359
6343 66.9200   2794   2720  .0358
6344 66.9300   2761   2731  .0362
6345 66.9400   2765   2742  .0362
6346 66.9500   2763   2754  .0362
6347 66.9600   2797   2766  .0358
6348 66.9700   2784   2779  .0359
6349 66.9800   2832   2793  .0353
6350 66.9900   2817   2807  .0355
6351 67.0000   2877   2822  .0348
6352 67.0100   2856   2836  .0350
6353 67.0200   2879   2851  .0347
6354 67.0300   2892   2866  .0346
6355 67.0400   2878   2881  .0347
6356 67.0500   2889   2895  .0346
6357 67.0600   2885   2909  .0347
6358 67.0700   2913   2920  .0343
6359 67.0800   2940   2929  .0340
6360 67.0900   2879   2936  .0347
6361 67.1000   2883   2940  .0347
6362 67.1100   2960   2942  .0338
6363 67.1200   2915   2942  .0343
6364 67.1300   2983   2942  .0335
6365 67.1400   2954   2940  .0339
6366 67.1500   2938   2938  .0340
6367 67.1600   2882   2934  .0347
6368 67.1700   2887   2927  .0346
6369 67.1800   2871   2916  .0348
6370 67.1900   2815   2901  .0355
6371 67.2000   2848   2883  .0351
6372 67.2100   2838   2865  .0352
6373 67.2200   2841   2847  .0352
6374 67.2300   2841   2830  .0352
6375 67.2400   2808   2816  .0356
6376 67.2500   2775   2805  .0360
6377 67.2600   2767   2796  .0361
6378 67.2700   2806   2788  .0356
6379 67.2800   2805   2781  .0357
6380 67.2900   2833   2775  .0353
6381 67.3000   2762   2770  .0362
6382 67.3100   2741   2764  .0365
6383 67.3200   2736   2759  .0365
6384 67.3300   2739   2754  .0365
6385 67.3400   2724   2748  .0367
6386 67.3500   2685   2743  .0372
6387 67.3600   2726   2739  .0367
6388 67.3700   2781   2735  .0360
6389 67.3800   2750   2731  .0364
6390 67.3900   2739   2728  .0365
6391 67.4000   2733   2724  .0366
6392 67.4100   2738   2722  .0365
6393 67.4200   2718   2720  .0368
6394 67.4300   2792   2718  .0358
6395 67.4400   2810   2717  .0356
6396 67.4500   2797   2716  .0358
6397 67.4600   2791   2716  .0358
6398 67.4700   2793   2717  .0358
6399 67.4800   2780   2719  .0360
6400 67.4900   2767   2722  .0361
6401 67.5000   2759   2726  .0362
6402 67.5100   2756   2731  .0363
6403 67.5200   2804   2736  .0357
6404 67.5300   2824   2742  .0354
6405 67.5400   2854   2749  .0350
6406 67.5500   2840   2757  .0352
6407 67.5600   2840   2765  .0352
6408 67.5700   2870   2774  .0348
6409 67.5800   2834   2783  .0353
6410 67.5900   2819   2792  .0355
6411 67.6000   2843   2801  .0352
6412 67.6100   2829   2810  .0353
6413 67.6200   2854   2819  .0350
6414 67.6300   2850   2828  .0351
6415 67.6400   2898   2836  .0345
6416 67.6500   2863   2844  .0349
6417 67.6600   2842   2852  .0352
6418 67.6700   2818   2857  .0355
6419 67.6800   2862   2862  .0349
6420 67.6900   2886   2865  .0347
6421 67.7000   2853   2867  .0351
6422 67.7100   2898   2869  .0345
6423 67.7200   2882   2869  .0347
6424 67.7300   2842   2869  .0352
6425 67.7400   2837   2867  .0352
6426 67.7500   2844   2864  .0352
6427 67.7600   2854   2859  .0350
6428 67.7700   2875   2853  .0348
6429 67.7800   2882   2846  .0347
6430 67.7900   2823   2839  .0354
6431 67.8000   2800   2833  .0357
6432 67.8100   2811   2827  .0356
6433 67.8200   2776   2822  .0360
6434 67.8300   2779   2818  .0360
6435 67.8400   2783   2815  .0359
6436 67.8500   2792   2812  .0358
6437 67.8600   2789   2809  .0359
6438 67.8700   2744   2807  .0364
6439 67.8800   2750   2806  .0364
6440 67.8900   2763   2805  .0362
6441 67.9000   2755   2804  .0363
6442 67.9100   2752   2804  .0363
6443 67.9200   2765   2804  .0362
6444 67.9300   2743   2804  .0365
6445 67.9400   2726   2804  .0367
6446 67.9500   2725   2805  .0367
6447 67.9600   2751   2806  .0364
6448 67.9700   2730   2807  .0366
6449 67.9800   2752   2809  .0363
6450 67.9900   2735   2812  .0366
6451 68.0000   2771   2815  .0361
6452 68.0100   2755   2818  .0363
6453 68.0200   2751   2822  .0364
6454 68.0300   2751   2825  .0364
6455 68.0400   2755   2827  .0363
6456 68.0500   2791   2829  .0358
6457 68.0600   2784   2830  .0359
6458 68.0700   2763   2829  .0362
6459 68.0800   2743   2827  .0365
6460 68.0900   2729   2823  .0366
6461 68.1000   2735   2818  .0366
6462 68.1100   2735   2812  .0366
6463 68.1200   2755   2806  .0363
6464 68.1300   2746   2801  .0364
6465 68.1400   2741   2796  .0365
6466 68.1500   2725   2793  .0367
6467 68.1600   2786   2790  .0359
6468 68.1700   2758   2788  .0363
6469 68.1800   2707   2786  .0369
6470 68.1900   2670   2786  .0375
6471 68.2000   2686   2786  .0372
6472 68.2100   2722   2787  .0367
6473 68.2200   2713   2789  .0369
6474 68.2300   2757   2790  .0363
6475 68.2400   2720   2794  .0368
6476 68.2500   2723   2800  .0367
6477 68.2600   2722   2806  .0367
6478 68.2700   2771   2813  .0361
6479 68.2800   2749   2819  .0364
6480 68.2900   2769   2824  .0361
6481 68.3000   2768   2827  .0361
6482 68.3100   2757   2827  .0363
6483 68.3200   2771   2825  .0361
6484 68.3300   2734   2820  .0366
6485 68.3400   2729   2810  .0366
6486 68.3500   2713   2799  .0369
6487 68.3600   2730   2788  .0366
6488 68.3700   2734   2780  .0366
6489 68.3800   2704   2773  .0370
6490 68.3900   2785   2768  .0359
6491 68.4000   2759   2765  .0362
6492 68.4100   2707   2763  .0369
6493 68.4200   2683   2762  .0373
6494 68.4300   2682   2762  .0373
6495 68.4400   2684   2763  .0373
6496 68.4500   2702   2765  .0370
6497 68.4600   2712   2767  .0369
6498 68.4700   2713   2771  .0369
6499 68.4800   2664   2775  .0375
6500 68.4900   2708   2778  .0369
6501 68.5000   2711   2781  .0369
6502 68.5100   2734   2784  .0366
6503 68.5200   2668   2784  .0375
6504 68.5300   2659   2782  .0376
6505 68.5400   2682   2774  .0373
6506 68.5500   2721   2765  .0368
6507 68.5600   2696   2757  .0371
6508 68.5700   2723   2751  .0367
6509 68.5800   2687   2749  .0372
6510 68.5900   2718   2748  .0368
6511 68.6000   2694   2747  .0371
6512 68.6100   2665   2748  .0375
6513 68.6200   2691   2750  .0372
6514 68.6300   2677   2750  .0374
6515 68.6400   2686   2752  .0372
6516 68.6500   2714   2754  .0368
6517 68.6600   2722   2756  .0367
6518 68.6700   2691   2759  .0372
6519 68.6800   2705   2761  .0370
6520 68.6900   2712   2764  .0369
6521 68.7000   2722   2768  .0367
6522 68.7100   2692   2771  .0371
6523 68.7200   2712   2775  .0369
6524 68.7300   2754   2779  .0363
6525 68.7400   2750   2783  .0364
6526 68.7500   2798   2788  .0357
6527 68.7600   2782   2792  .0359
6528 68.7700   2790   2797  .0358
6529 68.7800   2802   2801  .0357
6530 68.7900   2808   2805  .0356
6531 68.8000   2848   2809  .0351
6532 68.8100   2843   2811  .0352
6533 68.8200   2814   2813  .0355
6534 68.8300   2826   2814  .0354
6535 68.8400   2872   2814  .0348
6536 68.8500   2879   2811  .0347
6537 68.8600   2862   2806  .0349
6538 68.8700   2832   2800  .0353
6539 68.8800   2804   2793  .0357
6540 68.8900   2786   2786  .0359
6541 68.9000   2786   2779  .0359
6542 68.9100   2851   2774  .0351
6543 68.9200   2848   2769  .0351
6544 68.9300   2830   2765  .0353
6545 68.9400   2843   2762  .0352
6546 68.9500   2829   2759  .0353
6547 68.9600   2831   2758  .0353
6548 68.9700   2824   2756  .0354
6549 68.9800   2796   2755  .0358
6550 68.9900   2766   2755  .0362
6551 69.0000   2785   2755  .0359
6552 69.0100   2724   2756  .0367
6553 69.0200   2737   2757  .0365
6554 69.0300   2701   2758  .0370
6555 69.0400   2731   2760  .0366
6556 69.0500   2761   2761  .0362
6557 69.0600   2756   2763  .0363
6558 69.0700   2709   2764  .0369
6559 69.0800   2730   2765  .0366
6560 69.0900   2702   2766  .0370
6561 69.1000   2689   2765  .0372
6562 69.1100   2675   2765  .0374
6563 69.1200   2670   2763  .0375
6564 69.1300   2733   2760  .0366
6565 69.1400   2687   2756  .0372
6566 69.1500   2665   2751  .0375
6567 69.1600   2692   2744  .0371
6568 69.1700   2677   2737  .0374
6569 69.1800   2653   2731  .0377
6570 69.1900   2729   2724  .0366
6571 69.2000   2710   2719  .0369
6572 69.2100   2682   2714  .0373
6573 69.2200   2677   2710  .0374
6574 69.2300   2685   2707  .0372
6575 69.2400   2684   2704  .0373
6576 69.2500   2646   2701  .0378
6577 69.2600   2651   2698  .0377
6578 69.2700   2679   2696  .0373
6579 69.2800   2664   2695  .0375
6580 69.2900   2686   2694  .0372
6581 69.3000   2699   2694  .0371
6582 69.3100   2669   2694  .0375
6583 69.3200   2638   2694  .0379
6584 69.3300   2682   2694  .0373
6585 69.3400   2662   2695  .0376
6586 69.3500   2696   2696  .0371
6587 69.3600   2708   2697  .0369
6588 69.3700   2699   2698  .0371
6589 69.3800   2633   2699  .0380
6590 69.3900   2648   2700  .0378
6591 69.4000   2666   2701  .0375
6592 69.4100   2667   2701  .0375
6593 69.4200   2619   2702  .0382
6594 69.4300   2650   2703  .0377
6595 69.4400   2695   2702  .0371
6596 69.4500   2725   2703  .0367
6597 69.4600   2659   2704  .0376
6598 69.4700   2678   2704  .0373
6599 69.4800   2694   2705  .0371
6600 69.4900   2741   2705  .0365
6601 69.5000   2748   2705  .0364
6602 69.5100   2718   2704  .0368
6603 69.5200   2695   2704  .0371
6604 69.5300   2712   2704  .0369
6605 69.5400   2717   2704  .0368
6606 69.5500   2724   2705  .0367
6607 69.5600   2738   2706  .0365
6608 69.5700   2706   2709  .0370
6609 69.5800   2697   2712  .0371
6610 69.5900   2716   2715  .0368
6611 69.6000   2752   2720  .0363
6612 69.6100   2749   2726  .0364
6613 69.6200   2719   2732  .0368
6614 69.6300   2731   2739  .0366
6615 69.6400   2738   2746  .0365
6616 69.6500   2726   2753  .0367
6617 69.6600   2716   2761  .0368
6618 69.6700   2752   2767  .0363
6619 69.6800   2733   2774  .0366
6620 69.6900   2732   2781  .0366
6621 69.7000   2726   2787  .0367
6622 69.7100   2765   2793  .0362
6623 69.7200   2778   2798  .0360
6624 69.7300   2769   2801  .0361
6625 69.7400   2758   2803  .0363
6626 69.7500   2776   2803  .0360
6627 69.7600   2827   2802  .0354
6628 69.7700   2826   2801  .0354
6629 69.7800   2815   2801  .0355
6630 69.7900   2751   2801  .0364
6631 69.8000   2818   2801  .0355
6632 69.8100   2828   2803  .0354
6633 69.8200   2835   2804  .0353
6634 69.8300   2840   2806  .0352
6635 69.8400   2832   2807  .0353
6636 69.8500   2794   2809  .0358
6637 69.8600   2829   2811  .0353
6638 69.8700   2853   2813  .0351
6639 69.8800   2824   2815  .0354
6640 69.8900   2821   2816  .0354
6641 69.9000   2828   2816  .0354
6642 69.9100   2824   2816  .0354
6643 69.9200   2823   2817  .0354
6644 69.9300   2807   2817  .0356
6645 69.9400   2775   2819  .0360
6646 69.9500   2834   2821  .0353
6647 69.9600   2799   2824  .0357
6648 69.9700   2797   2826  .0358
6649 69.9800   2822   2828  .0354
6650 69.9900   2853   2829  .0351
6651 70.0000   2798   2829  .0357
6652 70.0100   2846   2828  .0351
6653 70.0200   2856   2824  .0350
6654 70.0300   2813   2817  .0355
6655 70.0400   2794   2808  .0358
6656 70.0500   2813   2798  .0355
6657 70.0600   2828   2789  .0354
6658 70.0700   2846   2781  .0351
6659 70.0800   2862   2774  .0349
6660 70.0900   2855   2768  .0350
6661 70.1000   2848   2764  .0351
6662 70.1100   2835   2761  .0353
6663 70.1200   2803   2758  .0357
6664 70.1300   2786   2755  .0359
6665 70.1400   2775   2752  .0360
6666 70.1500   2762   2749  .0362
6667 70.1600   2788   2746  .0359
6668 70.1700   2786   2743  .0359
6669 70.1800   2807   2740  .0356
6670 70.1900   2782   2736  .0359
6671 70.2000   2769   2732  .0361
6672 70.2100   2799   2728  .0357
6673 70.2200   2786   2724  .0359
6674 70.2300   2747   2720  .0364
6675 70.2400   2809   2718  .0356
6676 70.2500   2778   2716  .0360
6677 70.2600   2754   2715  .0363
6678 70.2700   2804   2715  .0357
6679 70.2800   2802   2715  .0357
6680 70.2900   2787   2715  .0359
6681 70.3000   2818   2716  .0355
6682 70.3100   2778   2716  .0360
6683 70.3200   2784   2716  .0359
6684 70.3300   2742   2716  .0365
6685 70.3400   2768   2716  .0361
6686 70.3500   2778   2716  .0360
6687 70.3600   2789   2715  .0359
6688 70.3700   2742   2715  .0365
6689 70.3800   2753   2715  .0363
6690 70.3900   2739   2716  .0365
6691 70.4000   2736   2716  .0365
6692 70.4100   2774   2717  .0360
6693 70.4200   2748   2718  .0364
6694 70.4300   2740   2719  .0365
6695 70.4400   2771   2719  .0361
6696 70.4500   2772   2719  .0361
6697 70.4600   2744   2720  .0364
6698 70.4700   2751   2720  .0364
6699 70.4800   2763   2721  .0362
6700 70.4900   2760   2721  .0362
6701 70.5000   2770   2722  .0361
6702 70.5100   2752   2723  .0363
6703 70.5200   2779   2723  .0360
6704 70.5300   2781   2724  .0360
6705 70.5400   2797   2725  .0358
6706 70.5500   2804   2725  .0357
6707 70.5600   2795   2725  .0358
6708 70.5700   2806   2725  .0356
6709 70.5800   2755   2724  .0363
6710 70.5900   2758   2724  .0363
6711 70.6000   2759   2722  .0362
6712 70.6100   2764   2720  .0362
6713 70.6200   2776   2717  .0360
6714 70.6300   2782   2712  .0359
6715 70.6400   2801   2708  .0357
6716 70.6500   2841   2705  .0352
6717 70.6600   2764   2703  .0362
6718 70.6700   2759   2702  .0362
6719 70.6800   2792   2701  .0358
6720 70.6900   2808   2702  .0356
6721 70.7000   2735   2703  .0366
6722 70.7100   2753   2705  .0363
6723 70.7200   2734   2707  .0366
6724 70.7300   2746   2710  .0364
6725 70.7400   2794   2714  .0358
6726 70.7500   2755   2719  .0363
6727 70.7600   2754   2724  .0363
6728 70.7700   2782   2730  .0359
6729 70.7800   2731   2737  .0366
6730 70.7900   2751   2745  .0364
6731 70.8000   2775   2754  .0360
6732 70.8100   2802   2764  .0357
6733 70.8200   2790   2775  .0358
6734 70.8300   2771   2785  .0361
6735 70.8400   2743   2796  .0365
6736 70.8500   2741   2805  .0365
6737 70.8600   2751   2813  .0364
6738 70.8700   2754   2819  .0363
6739 70.8800   2770   2821  .0361
6740 70.8900   2748   2821  .0364
6741 70.9000   2758   2815  .0363
6742 70.9100   2746   2802  .0364
6743 70.9200   2730   2787  .0366
6744 70.9300   2711   2772  .0369
6745 70.9400   2729   2758  .0366
6746 70.9500   2704   2748  .0370
6747 70.9600   2714   2739  .0368
6748 70.9700   2705   2731  .0370
6749 70.9800   2737   2724  .0365
6750 70.9900   2678   2718  .0373
6751 71.0000   2657   2712  .0376
6752 71.0100   2646   2707  .0378
6753 71.0200   2693   2702  .0371
6754 71.0300   2656   2697  .0377
6755 71.0400   2657   2693  .0376
6756 71.0500   2662   2690  .0376
6757 71.0600   2683   2687  .0373
6758 71.0700   2715   2685  .0368
6759 71.0800   2679   2683  .0373
6760 71.0900   2631   2681  .0380
6761 71.1000   2706   2679  .0370
6762 71.1100   2720   2677  .0368
6763 71.1200   2702   2676  .0370
6764 71.1300   2748   2675  .0364
6765 71.1400   2678   2674  .0373
6766 71.1500   2661   2674  .0376
6767 71.1600   2622   2674  .0381
6768 71.1700   2633   2674  .0380
6769 71.1800   2632   2674  .0380
6770 71.1900   2663   2675  .0376
6771 71.2000   2636   2676  .0379
6772 71.2100   2687   2677  .0372
6773 71.2200   2662   2677  .0376
6774 71.2300   2674   2679  .0374
6775 71.2400   2650   2680  .0377
6776 71.2500   2632   2682  .0380
6777 71.2600   2642   2683  .0379
6778 71.2700   2644   2683  .0378
6779 71.2800   2642   2685  .0379
6780 71.2900   2667   2686  .0375
6781 71.3000   2635   2687  .0380
6782 71.3100   2655   2687  .0377
6783 71.3200   2682   2688  .0373
6784 71.3300   2688   2688  .0372
6785 71.3400   2686   2688  .0372
6786 71.3500   2680   2689  .0373
6787 71.3600   2675   2689  .0374
6788 71.3700   2683   2690  .0373
6789 71.3800   2690   2690  .0372
6790 71.3900   2700   2691  .0370
6791 71.4000   2766   2692  .0362
6792 71.4100   2747   2693  .0364
6793 71.4200   2736   2693  .0365
6794 71.4300   2787   2694  .0359
6795 71.4400   2750   2695  .0364
6796 71.4500   2744   2695  .0364
6797 71.4600   2729   2695  .0366
6798 71.4700   2779   2696  .0360
6799 71.4800   2764   2696  .0362
6800 71.4900   2741   2696  .0365
6801 71.5000   2697   2695  .0371
6802 71.5100   2732   2694  .0366
6803 71.5200   2774   2694  .0360
6804 71.5300   2798   2694  .0357
6805 71.5400   2748   2695  .0364
6806 71.5500   2798   2696  .0357
6807 71.5600   2822   2697  .0354
6808 71.5700   2847   2700  .0351
6809 71.5800   2826   2702  .0354
6810 71.5900   2768   2705  .0361
6811 71.6000   2784   2707  .0359
6812 71.6100   2808   2710  .0356
6813 71.6200   2828   2713  .0354
6814 71.6300   2808   2715  .0356
6815 71.6400   2816   2717  .0355
6816 71.6500   2780   2718  .0360
6817 71.6600   2747   2720  .0364
6818 71.6700   2849   2721  .0351
6819 71.6800   2822   2722  .0354
6820 71.6900   2827   2722  .0354
6821 71.7000   2901   2723  .0345
6822 71.7100   2846   2723  .0351
6823 71.7200   2843   2723  .0352
6824 71.7300   2829   2722  .0353
6825 71.7400   2785   2722  .0359
6826 71.7500   2833   2722  .0353
6827 71.7600   2852   2723  .0351
6828 71.7700   2852   2724  .0351
6829 71.7800   2868   2725  .0349
6830 71.7900   2813   2726  .0355
6831 71.8000   2760   2728  .0362
6832 71.8100   2797   2729  .0358
6833 71.8200   2804   2731  .0357
6834 71.8300   2774   2733  .0360
6835 71.8400   2764   2735  .0362
6836 71.8500   2772   2737  .0361
6837 71.8600   2798   2739  .0357
6838 71.8700   2797   2740  .0358
6839 71.8800   2796   2741  .0358
6840 71.8900   2820   2742  .0355
6841 71.9000   2799   2744  .0357
6842 71.9100   2807   2746  .0356
6843 71.9200   2833   2748  .0353
6844 71.9300   2823   2751  .0354
6845 71.9400   2783   2752  .0359
6846 71.9500   2808   2755  .0356
6847 71.9600   2774   2757  .0360
6848 71.9700   2788   2759  .0359
6849 71.9800   2740   2761  .0365
6850 71.9900   2793   2763  .0358
6851 72.0000   2826   2765  .0354
6852 72.0100   2812   2766  .0356
6853 72.0200   2806   2769  .0356
6854 72.0300   2800   2772  .0357
6855 72.0400   2788   2776  .0359
6856 72.0500   2805   2782  .0357
6857 72.0600   2813   2788  .0355
6858 72.0700   2793   2793  .0358
6859 72.0800   2794   2797  .0358
6860 72.0900   2790   2803  .0358
6861 72.1000   2833   2811  .0353
6862 72.1100   2849   2818  .0351
6863 72.1200   2818   2825  .0355
6864 72.1300   2852   2832  .0351
6865 72.1400   2869   2837  .0349
6866 72.1500   2836   2842  .0353
6867 72.1600   2862   2845  .0349
6868 72.1700   2845   2847  .0351
6869 72.1800   2875   2847  .0348
6870 72.1900   2881   2847  .0347
6871 72.2000   2858   2849  .0350
6872 72.2100   2893   2853  .0346
6873 72.2200   2892   2858  .0346
6874 72.2300   2932   2864  .0341
6875 72.2400   2940   2870  .0340
6876 72.2500   2949   2874  .0339
6877 72.2600   2945   2876  .0340
6878 72.2700   2937   2874  .0340
6879 72.2800   2941   2869  .0340
6880 72.2900   2966   2864  .0337
6881 72.3000   2940   2863  .0340
6882 72.3100   2964   2863  .0337
6883 72.3200   2975   2863  .0336
6884 72.3300   2952   2863  .0339
6885 72.3400   2989   2861  .0335
6886 72.3500   2933   2856  .0341
6887 72.3600   2925   2848  .0342
6888 72.3700   2906   2839  .0344
6889 72.3800   2939   2831  .0340
6890 72.3900   2894   2827  .0346
6891 72.4000   2900   2826  .0345
6892 72.4100   2915   2831  .0343
6893 72.4200   2902   2842  .0345
6894 72.4300   2924   2857  .0342
6895 72.4400   2898   2874  .0345
6896 72.4500   2901   2890  .0345
6897 72.4600   2858   2900  .0350
6898 72.4700   2900   2902  .0345
6899 72.4800   2905   2891  .0344
6900 72.4900   2881   2867  .0347
6901 72.5000   2885   2845  .0347
6902 72.5100   2874   2832  .0348
6903 72.5200   2897   2824  .0345
6904 72.5300   2874   2818  .0348
6905 72.5400   2881   2812  .0347
6906 72.5500   2843   2804  .0352
6907 72.5600   2811   2797  .0356
6908 72.5700   2807   2790  .0356
6909 72.5800   2840   2785  .0352
6910 72.5900   2853   2781  .0351
6911 72.6000   2814   2776  .0355
6912 72.6100   2766   2772  .0362
6913 72.6200   2746   2766  .0364
6914 72.6300   2781   2759  .0360
6915 72.6400   2832   2753  .0353
6916 72.6500   2795   2748  .0358
6917 72.6600   2787   2744  .0359
6918 72.6700   2789   2741  .0359
6919 72.6800   2788   2738  .0359
6920 72.6900   2718   2737  .0368
6921 72.7000   2727   2735  .0367
6922 72.7100   2715   2734  .0368
6923 72.7200   2721   2733  .0368
6924 72.7300   2740   2732  .0365
6925 72.7400   2732   2730  .0366
6926 72.7500   2774   2729  .0360
6927 72.7600   2805   2727  .0357
6928 72.7700   2775   2727  .0360
6929 72.7800   2744   2727  .0364
6930 72.7900   2762   2727  .0362
6931 72.8000   2726   2727  .0367
6932 72.8100   2732   2727  .0366
6933 72.8200   2741   2727  .0365
6934 72.8300   2728   2726  .0367
6935 72.8400   2724   2725  .0367
6936 72.8500   2702   2723  .0370
6937 72.8600   2740   2722  .0365
6938 72.8700   2718   2719  .0368
6939 72.8800   2716   2717  .0368
6940 72.8900   2664   2714  .0375
6941 72.9000   2738   2711  .0365
6942 72.9100   2704   2707  .0370
6943 72.9200   2738   2704  .0365
6944 72.9300   2696   2701  .0371
6945 72.9400   2729   2699  .0366
6946 72.9500   2684   2697  .0373
6947 72.9600   2675   2697  .0374
6948 72.9700   2673   2697  .0374
6949 72.9800   2738   2698  .0365
6950 72.9900   2747   2699  .0364
6951 73.0000   2729   2702  .0366
6952 73.0100   2763   2704  .0362
6953 73.0200   2749   2706  .0364
6954 73.0300   2760   2709  .0362
6955 73.0400   2745   2710  .0364
6956 73.0500   2758   2712  .0363
6957 73.0600   2727   2711  .0367
6958 73.0700   2734   2710  .0366
6959 73.0800   2751   2709  .0364
6960 73.0900   2739   2709  .0365
6961 73.1000   2702   2711  .0370
6962 73.1100   2694   2713  .0371
6963 73.1200   2681   2714  .0373
6964 73.1300   2652   2716  .0377
6965 73.1400   2667   2717  .0375
6966 73.1500   2673   2717  .0374
6967 73.1600   2665   2716  .0375
6968 73.1700   2693   2715  .0371
6969 73.1800   2655   2713  .0377
6970 73.1900   2669   2711  .0375
6971 73.2000   2690   2708  .0372
6972 73.2100   2678   2707  .0373
6973 73.2200   2685   2707  .0372
6974 73.2300   2702   2708  .0370
6975 73.2400   2673   2709  .0374
6976 73.2500   2653   2710  .0377
6977 73.2600   2660   2711  .0376
6978 73.2700   2734   2711  .0366
6979 73.2800   2714   2711  .0368
6980 73.2900   2721   2710  .0368
6981 73.3000   2705   2709  .0370
6982 73.3100   2675   2708  .0374
6983 73.3200   2658   2707  .0376
6984 73.3300   2644   2705  .0378
6985 73.3400   2656   2703  .0377
6986 73.3500   2639   2701  .0379
6987 73.3600   2666   2699  .0375
6988 73.3700   2646   2698  .0378
6989 73.3800   2692   2698  .0371
6990 73.3900   2664   2698  .0375
6991 73.4000   2703   2698  .0370
6992 73.4100   2690   2699  .0372
6993 73.4200   2684   2700  .0373
6994 73.4300   2720   2701  .0368
6995 73.4400   2698   2703  .0371
6996 73.4500   2684   2705  .0373
6997 73.4600   2668   2709  .0375
6998 73.4700   2716   2715  .0368
6999 73.4800   2695   2725  .0371
7000 73.4900   2684   2737  .0373
7001 73.5000   2677   2749  .0374
7002 73.5100   2747   2760  .0364
7003 73.5200   2760   2769  .0362
7004 73.5300   2749   2772  .0364
7005 73.5400   2739   2778  .0365
7006 73.5500   2730   2788  .0366
7007 73.5600   2760   2798  .0362
7008 73.5700   2752   2806  .0363
7009 73.5800   2795   2811  .0358
7010 73.5900   2791   2812  .0358
7011 73.6000   2805   2807  .0357
7012 73.6100   2820   2799  .0355
7013 73.6200   2815   2791  .0355
7014 73.6300   2770   2786  .0361
7015 73.6400   2783   2784  .0359
7016 73.6500   2830   2783  .0353
7017 73.6600   2858   2779  .0350
7018 73.6700   2857   2772  .0350
7019 73.6800   2814   2765  .0355
7020 73.6900   2736   2759  .0365
7021 73.7000   2756   2754  .0363
7022 73.7100   2831   2750  .0353
7023 73.7200   2799   2746  .0357
7024 73.7300   2811   2741  .0356
7025 73.7400   2840   2736  .0352
7026 73.7500   2809   2730  .0356
7027 73.7600   2775   2726  .0360
7028 73.7700   2769   2722  .0361
7029 73.7800   2756   2718  .0363
7030 73.7900   2782   2715  .0359
7031 73.8000   2769   2711  .0361
7032 73.8100   2804   2707  .0357
7033 73.8200   2762   2703  .0362
7034 73.8300   2751   2698  .0364
7035 73.8400   2773   2695  .0361
7036 73.8500   2775   2691  .0360
7037 73.8600   2712   2688  .0369
7038 73.8700   2710   2685  .0369
7039 73.8800   2763   2683  .0362
7040 73.8900   2742   2681  .0365
7041 73.9000   2735   2679  .0366
7042 73.9100   2753   2678  .0363
7043 73.9200   2759   2677  .0362
7044 73.9300   2701   2677  .0370
7045 73.9400   2718   2677  .0368
7046 73.9500   2730   2678  .0366
7047 73.9600   2738   2679  .0365
7048 73.9700   2723   2681  .0367
7049 73.9800   2791   2685  .0358
7050 73.9900   2765   2689  .0362
7051 74.0000   2778   2694  .0360
7052 74.0100   2744   2698  .0364
7053 74.0200   2764   2702  .0362
7054 74.0300   2740   2703  .0365
7055 74.0400   2729   2704  .0366
7056 74.0500   2755   2704  .0363
7057 74.0600   2808   2704  .0356
7058 74.0700   2808   2703  .0356
7059 74.0800   2770   2703  .0361
7060 74.0900   2733   2702  .0366
7061 74.1000   2749   2703  .0364
7062 74.1100   2731   2705  .0366
7063 74.1200   2760   2708  .0362
7064 74.1300   2794   2711  .0358
7065 74.1400   2805   2715  .0357
7066 74.1500   2789   2719  .0359
7067 74.1600   2794   2723  .0358
7068 74.1700   2729   2726  .0366
7069 74.1800   2776   2730  .0360
7070 74.1900   2796   2734  .0358
7071 74.2000   2784   2737  .0359
7072 74.2100   2779   2740  .0360
7073 74.2200   2800   2743  .0357
7074 74.2300   2810   2746  .0356
7075 74.2400   2762   2749  .0362
7076 74.2500   2774   2753  .0360
7077 74.2600   2779   2759  .0360
7078 74.2700   2812   2767  .0356
7079 74.2800   2794   2776  .0358
7080 74.2900   2762   2787  .0362
7081 74.3000   2783   2800  .0359
7082 74.3100   2795   2813  .0358
7083 74.3200   2847   2826  .0351
7084 74.3300   2816   2837  .0355
7085 74.3400   2786   2846  .0359
7086 74.3500   2771   2852  .0361
7087 74.3600   2789   2856  .0359
7088 74.3700   2817   2854  .0355
7089 74.3800   2802   2850  .0357
7090 74.3900   2761   2847  .0362
7091 74.4000   2796   2848  .0358
7092 74.4100   2819   2854  .0355
7093 74.4200   2780   2862  .0360
7094 74.4300   2810   2870  .0356
7095 74.4400   2825   2878  .0354
7096 74.4500   2813   2884  .0355
7097 74.4600   2833   2887  .0353
7098 74.4700   2846   2888  .0351
7099 74.4800   2855   2886  .0350
7100 74.4900   2866   2878  .0349
7101 74.5000   2850   2865  .0351
7102 74.5100   2844   2850  .0352
7103 74.5200   2868   2837  .0349
7104 74.5300   2819   2828  .0355
7105 74.5400   2850   2820  .0351
7106 74.5500   2842   2816  .0352
7107 74.5600   2811   2813  .0356
7108 74.5700   2795   2811  .0358
7109 74.5800   2800   2809  .0357
7110 74.5900   2802   2807  .0357
7111 74.6000   2783   2805  .0359
7112 74.6100   2812   2803  .0356
7113 74.6200   2848   2801  .0351
7114 74.6300   2840   2799  .0352
7115 74.6400   2829   2797  .0353
7116 74.6500   2773   2795  .0361
7117 74.6600   2795   2794  .0358
7118 74.6700   2787   2792  .0359
7119 74.6800   2828   2790  .0354
7120 74.6900   2812   2788  .0356
7121 74.7000   2768   2785  .0361
7122 74.7100   2794   2782  .0358
7123 74.7200   2805   2779  .0357
7124 74.7300   2807   2775  .0356
7125 74.7400   2814   2772  .0355
7126 74.7500   2814   2769  .0355
7127 74.7600   2833   2766  .0353
7128 74.7700   2844   2764  .0352
7129 74.7800   2802   2762  .0357
7130 74.7900   2775   2760  .0360
7131 74.8000   2782   2758  .0359
7132 74.8100   2785   2756  .0359
7133 74.8200   2792   2754  .0358
7134 74.8300   2798   2751  .0357
7135 74.8400   2819   2748  .0355
7136 74.8500   2811   2745  .0356
7137 74.8600   2837   2743  .0352
7138 74.8700   2768   2740  .0361
7139 74.8800   2748   2738  .0364
7140 74.8900   2768   2736  .0361
7141 74.9000   2837   2735  .0352
7142 74.9100   2784   2734  .0359
7143 74.9200   2760   2733  .0362
7144 74.9300   2814   2734  .0355
7145 74.9400   2822   2735  .0354
7146 74.9500   2745   2737  .0364
7147 74.9600   2752   2739  .0363
7148 74.9700   2748   2742  .0364
7149 74.9800   2844   2745  .0352
7150 74.9900   2790   2748  .0358
7151 75.0000   2757   2751  .0363
7152 75.0100   2756   2755  .0363
7153 75.0200   2778   2758  .0360
7154 75.0300   2734   2760  .0366
7155 75.0400   2790   2762  .0358
7156 75.0500   2759   2764  .0362
7157 75.0600   2773   2766  .0361
7158 75.0700   2758   2766  .0363
7159 75.0800   2775   2765  .0360
7160 75.0900   2782   2764  .0359
7161 75.1000   2742   2764  .0365
7162 75.1100   2767   2765  .0361
7163 75.1200   2767   2767  .0361
7164 75.1300   2774   2772  .0360
7165 75.1400   2751   2778  .0364
7166 75.1500   2765   2785  .0362
7167 75.1600   2765   2793  .0362
7168 75.1700   2738   2802  .0365
7169 75.1800   2733   2810  .0366
7170 75.1900   2782   2816  .0359
7171 75.2000   2779   2821  .0360
7172 75.2100   2785   2824  .0359
7173 75.2200   2791   2824  .0358
7174 75.2300   2735   2821  .0366
7175 75.2400   2726   2816  .0367
7176 75.2500   2728   2812  .0367
7177 75.2600   2771   2811  .0361
7178 75.2700   2821   2811  .0354
7179 75.2800   2800   2813  .0357
7180 75.2900   2745   2815  .0364
7181 75.3000   2737   2817  .0365
7182 75.3100   2756   2819  .0363
7183 75.3200   2746   2821  .0364
7184 75.3300   2771   2822  .0361
7185 75.3400   2791   2823  .0358
7186 75.3500   2786   2824  .0359
7187 75.3600   2772   2824  .0361
7188 75.3700   2776   2824  .0360
7189 75.3800   2838   2824  .0352
7190 75.3900   2793   2823  .0358
7191 75.4000   2819   2822  .0355
7192 75.4100   2797   2819  .0358
7193 75.4200   2812   2816  .0356
7194 75.4300   2803   2812  .0357
7195 75.4400   2802   2807  .0357
7196 75.4500   2836   2803  .0353
7197 75.4600   2784   2798  .0359
7198 75.4700   2809   2794  .0356
7199 75.4800   2811   2788  .0356
7200 75.4900   2766   2784  .0362
7201 75.5000   2738   2781  .0365
7202 75.5100   2765   2778  .0362
7203 75.5200   2803   2778  .0357
7204 75.5300   2805   2778  .0357
7205 75.5400   2791   2780  .0358
7206 75.5500   2782   2783  .0359
7207 75.5600   2779   2786  .0360
7208 75.5700   2782   2790  .0359
7209 75.5800   2790   2793  .0358
7210 75.5900   2769   2795  .0361
7211 75.6000   2803   2797  .0357
7212 75.6100   2797   2797  .0358
7213 75.6200   2845   2796  .0351
7214 75.6300   2842   2792  .0352
7215 75.6400   2853   2789  .0351
7216 75.6500   2815   2787  .0355
7217 75.6600   2868   2785  .0349
7218 75.6700   2846   2784  .0351
7219 75.6800   2820   2783  .0355
7220 75.6900   2772   2782  .0361
7221 75.7000   2709   2780  .0369
7222 75.7100   2765   2779  .0362
7223 75.7200   2757   2777  .0363
7224 75.7300   2728   2776  .0367
7225 75.7400   2745   2774  .0364
7226 75.7500   2776   2773  .0360
7227 75.7600   2775   2772  .0360
7228 75.7700   2738   2772  .0365
7229 75.7800   2696   2771  .0371
7230 75.7900   2694   2771  .0371
7231 75.8000   2727   2771  .0367
7232 75.8100   2810   2772  .0356
7233 75.8200   2820   2773  .0355
7234 75.8300   2782   2774  .0359
7235 75.8400   2779   2776  .0360
7236 75.8500   2807   2778  .0356
7237 75.8600   2809   2780  .0356
7238 75.8700   2746   2782  .0364
7239 75.8800   2754   2785  .0363
7240 75.8900   2809   2787  .0356
7241 75.9000   2823   2788  .0354
7242 75.9100   2796   2790  .0358
7243 75.9200   2830   2791  .0353
7244 75.9300   2863   2792  .0349
7245 75.9400   2804   2792  .0357
7246 75.9500   2761   2792  .0362
7247 75.9600   2767   2792  .0361
7248 75.9700   2769   2791  .0361
7249 75.9800   2796   2789  .0358
7250 75.9900   2819   2787  .0355
7251 76.0000   2771   2784  .0361
7252 76.0100   2796   2782  .0358
7253 76.0200   2824   2781  .0354
7254 76.0300   2791   2782  .0358
7255 76.0400   2828   2784  .0354
7256 76.0500   2808   2787  .0356
7257 76.0600   2787   2791  .0359
7258 76.0700   2802   2796  .0357
7259 76.0800   2808   2801  .0356
7260 76.0900   2888   2806  .0346
7261 76.1000   2824   2811  .0354
7262 76.1100   2801   2816  .0357
7263 76.1200   2791   2820  .0358
7264 76.1300   2762   2822  .0362
7265 76.1400   2740   2823  .0365
7266 76.1500   2776   2824  .0360
7267 76.1600   2802   2825  .0357
7268 76.1700   2810   2827  .0356
7269 76.1800   2814   2828  .0355
7270 76.1900   2783   2829  .0359
7271 76.2000   2748   2829  .0364
7272 76.2100   2773   2827  .0361
7273 76.2200   2794   2823  .0358
7274 76.2300   2758   2819  .0363
7275 76.2400   2772   2817  .0361
7276 76.2500   2814   2816  .0355
7277 76.2600   2784   2815  .0359
7278 76.2700   2763   2816  .0362
7279 76.2800   2747   2816  .0364
7280 76.2900   2787   2816  .0359
7281 76.3000   2843   2817  .0352
7282 76.3100   2786   2817  .0359
7283 76.3200   2766   2818  .0362
7284 76.3300   2756   2819  .0363
7285 76.3400   2751   2820  .0364
7286 76.3500   2746   2822  .0364
7287 76.3600   2771   2823  .0361
7288 76.3700   2816   2824  .0355
7289 76.3800   2776   2825  .0360
7290 76.3900   2760   2826  .0362
7291 76.4000   2749   2826  .0364
7292 76.4100   2797   2827  .0358
7293 76.4200   2769   2828  .0361
7294 76.4300   2764   2828  .0362
7295 76.4400   2746   2828  .0364
7296 76.4500   2756   2828  .0363
7297 76.4600   2773   2828  .0361
7298 76.4700   2763   2827  .0362
7299 76.4800   2792   2827  .0358
7300 76.4900   2833   2827  .0353
7301 76.5000   2816   2827  .0355
7302 76.5100   2783   2826  .0359
7303 76.5200   2793   2825  .0358
7304 76.5300   2731   2823  .0366
7305 76.5400   2738   2821  .0365
7306 76.5500   2725   2820  .0367
7307 76.5600   2762   2820  .0362
7308 76.5700   2777   2820  .0360
7309 76.5800   2744   2819  .0364
7310 76.5900   2744   2819  .0364
7311 76.6000   2764   2818  .0362
7312 76.6100   2791   2817  .0358
7313 76.6200   2760   2816  .0362
7314 76.6300   2712   2816  .0369
7315 76.6400   2780   2817  .0360
7316 76.6500   2778   2823  .0360
7317 76.6600   2755   2834  .0363
7318 76.6700   2806   2852  .0356
7319 76.6800   2791   2878  .0358
7320 76.6900   2802   2905  .0357
7321 76.7000   2802   2929  .0357
7322 76.7100   2789   2943  .0359
7323 76.7200   2807   2943  .0356
7324 76.7300   2779   2920  .0360
7325 76.7400   2849   2894  .0351
7326 76.7500   2815   2880  .0355
7327 76.7600   2770   2875  .0361
7328 76.7700   2806   2873  .0356
7329 76.7800   2826   2870  .0354
7330 76.7900   2813   2865  .0355
7331 76.8000   2814   2860  .0355
7332 76.8100   2774   2854  .0360
7333 76.8200   2777   2851  .0360
7334 76.8300   2829   2850  .0353
7335 76.8400   2843   2849  .0352
7336 76.8500   2853   2850  .0351
7337 76.8600   2844   2850  .0352
7338 76.8700   2825   2853  .0354
7339 76.8800   2837   2855  .0352
7340 76.8900   2853   2857  .0351
7341 76.9000   2853   2859  .0351
7342 76.9100   2876   2861  .0348
7343 76.9200   2865   2864  .0349
7344 76.9300   2836   2868  .0353
7345 76.9400   2820   2872  .0355
7346 76.9500   2839   2875  .0352
7347 76.9600   2828   2879  .0354
7348 76.9700   2862   2883  .0349
7349 76.9800   2874   2891  .0348
7350 76.9900   2852   2904  .0351
7351 77.0000   2864   2918  .0349
7352 77.0100   2835   2927  .0353
7353 77.0200   2802   2929  .0357
7354 77.0300   2812   2917  .0356
7355 77.0400   2808   2907  .0356
7356 77.0500   2846   2904  .0351
7357 77.0600   2805   2903  .0357
7358 77.0700   2777   2900  .0360
7359 77.0800   2777   2896  .0360
7360 77.0900   2796   2891  .0358
7361 77.1000   2771   2887  .0361
7362 77.1100   2808   2883  .0356
7363 77.1200   2769   2881  .0361
7364 77.1300   2781   2879  .0360
7365 77.1400   2800   2878  .0357
7366 77.1500   2819   2876  .0355
7367 77.1600   2808   2875  .0356
7368 77.1700   2822   2874  .0354
7369 77.1800   2816   2872  .0355
7370 77.1900   2843   2870  .0352
7371 77.2000   2828   2869  .0354
7372 77.2100   2842   2867  .0352
7373 77.2200   2861   2865  .0350
7374 77.2300   2853   2863  .0351
7375 77.2400   2821   2860  .0354
7376 77.2500   2849   2856  .0351
7377 77.2600   2850   2854  .0351
7378 77.2700   2851   2851  .0351
7379 77.2800   2863   2848  .0349
7380 77.2900   2812   2845  .0356
7381 77.3000   2801   2843  .0357
7382 77.3100   2790   2841  .0358
7383 77.3200   2809   2839  .0356
7384 77.3300   2790   2838  .0358
7385 77.3400   2811   2838  .0356
7386 77.3500   2810   2838  .0356
7387 77.3600   2858   2837  .0350
7388 77.3700   2813   2838  .0355
7389 77.3800   2753   2838  .0363
7390 77.3900   2824   2839  .0354
7391 77.4000   2819   2839  .0355
7392 77.4100   2859   2840  .0350
7393 77.4200   2832   2841  .0353
7394 77.4300   2804   2841  .0357
7395 77.4400   2823   2842  .0354
7396 77.4500   2835   2843  .0353
7397 77.4600   2805   2843  .0357
7398 77.4700   2846   2844  .0351
7399 77.4800   2797   2845  .0358
7400 77.4900   2783   2846  .0359
7401 77.5000   2785   2846  .0359
7402 77.5100   2782   2847  .0359
7403 77.5200   2813   2847  .0355
7404 77.5300   2812   2847  .0356
7405 77.5400   2820   2847  .0355
7406 77.5500   2787   2847  .0359
7407 77.5600   2828   2847  .0354
7408 77.5700   2751   2848  .0364
7409 77.5800   2777   2849  .0360
7410 77.5900   2809   2849  .0356
7411 77.6000   2820   2850  .0355
7412 77.6100   2811   2852  .0356
7413 77.6200   2799   2853  .0357
7414 77.6300   2854   2855  .0350
7415 77.6400   2826   2857  .0354
7416 77.6500   2821   2860  .0354
7417 77.6600   2821   2863  .0354
7418 77.6700   2783   2866  .0359
7419 77.6800   2793   2870  .0358
7420 77.6900   2833   2874  .0353
7421 77.7000   2840   2879  .0352
7422 77.7100   2831   2884  .0353
7423 77.7200   2818   2889  .0355
7424 77.7300   2843   2894  .0352
7425 77.7400   2847   2897  .0351
7426 77.7500   2845   2900  .0351
7427 77.7600   2851   2901  .0351
7428 77.7700   2862   2901  .0349
7429 77.7800   2820   2900  .0355
7430 77.7900   2805   2902  .0357
7431 77.8000   2832   2905  .0353
7432 77.8100   2861   2909  .0350
7433 77.8200   2861   2913  .0350
7434 77.8300   2864   2917  .0349
7435 77.8400   2869   2920  .0349
7436 77.8500   2873   2922  .0348
7437 77.8600   2896   2922  .0345
7438 77.8700   2904   2920  .0344
7439 77.8800   2909   2914  .0344
7440 77.8900   2931   2907  .0341
7441 77.9000   2932   2901  .0341
7442 77.9100   2924   2897  .0342
7443 77.9200   2903   2894  .0344
7444 77.9300   2898   2892  .0345
7445 77.9400   2857   2890  .0350
7446 77.9500   2837   2888  .0352
7447 77.9600   2852   2886  .0351
7448 77.9700   2872   2885  .0348
7449 77.9800   2878   2884  .0347
7450 77.9900   2918   2883  .0343
7451 78.0000   2873   2883  .0348
7452 78.0100   2870   2883  .0348
7453 78.0200   2900   2883  .0345
7454 78.0300   2922   2883  .0342
7455 78.0400   2892   2883  .0346
7456 78.0500   2872   2883  .0348
7457 78.0600   2826   2883  .0354
7458 78.0700   2869   2883  .0349
7459 78.0800   2903   2885  .0344
7460 78.0900   2932   2886  .0341
7461 78.1000   2966   2888  .0337
7462 78.1100   2949   2890  .0339
7463 78.1200   2946   2892  .0339
7464 78.1300   2899   2893  .0345
7465 78.1400   2934   2895  .0341
7466 78.1500   2911   2896  .0344
7467 78.1600   2894   2897  .0346
7468 78.1700   2891   2898  .0346
7469 78.1800   2911   2899  .0344
7470 78.1900   2945   2900  .0340
7471 78.2000   2916   2901  .0343
7472 78.2100   2949   2903  .0339
7473 78.2200   2941   2906  .0340
7474 78.2300   2958   2912  .0338
7475 78.2400   2972   2922  .0336
7476 78.2500   2909   2936  .0344
7477 78.2600   2869   2953  .0349
7478 78.2700   2892   2968  .0346
7479 78.2800   2935   2979  .0341
7480 78.2900   2953   2983  .0339
7481 78.3000   2930   2979  .0341
7482 78.3100   2882   2959  .0347
7483 78.3200   2870   2938  .0348
7484 78.3300   2912   2927  .0343
7485 78.3400   2864   2925  .0349
7486 78.3500   2893   2930  .0346
7487 78.3600   2896   2939  .0345
7488 78.3700   2875   2946  .0348
7489 78.3800   2878   2948  .0347
7490 78.3900   2873   2939  .0348
7491 78.4000   2908   2923  .0344
7492 78.4100   2882   2913  .0347
7493 78.4200   2879   2909  .0347
7494 78.4300   2933   2905  .0341
7495 78.4400   2895   2900  .0345
7496 78.4500   2815   2896  .0355
7497 78.4600   2795   2894  .0358
7498 78.4700   2809   2893  .0356
7499 78.4800   2923   2894  .0342
7500 78.4900   2867   2897  .0349
7501 78.5000   2813   2901  .0355
7502 78.5100   2853   2905  .0351
7503 78.5200   2870   2908  .0348
7504 78.5300   2861   2908  .0350
7505 78.5400   2875   2906  .0348
7506 78.5500   2871   2901  .0348
7507 78.5600   2866   2897  .0349
7508 78.5700   2865   2895  .0349
7509 78.5800   2864   2895  .0349
7510 78.5900   2870   2894  .0348
7511 78.6000   2887   2894  .0346
7512 78.6100   2881   2893  .0347
7513 78.6200   2871   2893  .0348
7514 78.6300   2856   2892  .0350
7515 78.6400   2823   2892  .0354
7516 78.6500   2860   2892  .0350
7517 78.6600   2844   2893  .0352
7518 78.6700   2883   2893  .0347
7519 78.6800   2863   2894  .0349
7520 78.6900   2841   2895  .0352
7521 78.7000   2819   2896  .0355
7522 78.7100   2849   2896  .0351
7523 78.7200   2786   2898  .0359
7524 78.7300   2842   2899  .0352
7525 78.7400   2905   2900  .0344
7526 78.7500   2892   2901  .0346
7527 78.7600   2890   2902  .0346
7528 78.7700   2864   2903  .0349
7529 78.7800   2840   2903  .0352
7530 78.7900   2815   2904  .0355
7531 78.8000   2782   2903  .0359
7532 78.8100   2825   2902  .0354
7533 78.8200   2871   2902  .0348
7534 78.8300   2865   2901  .0349
7535 78.8400   2883   2900  .0347
7536 78.8500   2948   2900  .0339
7537 78.8600   2899   2899  .0345
7538 78.8700   2904   2899  .0344
7539 78.8800   2975   2897  .0336
7540 78.8900   2868   2897  .0349
7541 78.9000   2867   2896  .0349
7542 78.9100   2884   2896  .0347
7543 78.9200   2840   2896  .0352
7544 78.9300   2884   2895  .0347
7545 78.9400   2896   2895  .0345
7546 78.9500   2933   2895  .0341
7547 78.9600   2870   2894  .0348
7548 78.9700   2847   2894  .0351
7549 78.9800   2873   2895  .0348
7550 78.9900   2879   2896  .0347
7551 79.0000   2879   2897  .0347
7552 79.0100   2878   2898  .0347
7553 79.0200   2849   2900  .0351
7554 79.0300   2833   2903  .0353
7555 79.0400   2818   2905  .0355
7556 79.0500   2867   2907  .0349
7557 79.0600   2873   2910  .0348
7558 79.0700   2952   2913  .0339
7559 79.0800   2969   2915  .0337
7560 79.0900   2946   2917  .0339
7561 79.1000   2942   2917  .0340
7562 79.1100   2874   2918  .0348
7563 79.1200   2906   2917  .0344
7564 79.1300   2891   2916  .0346
7565 79.1400   2914   2914  .0343
7566 79.1500   2938   2912  .0340
7567 79.1600   2900   2910  .0345
7568 79.1700   2913   2909  .0343
7569 79.1800   2912   2907  .0343
7570 79.1900   2896   2906  .0345
7571 79.2000   2902   2905  .0345
7572 79.2100   2861   2905  .0350
7573 79.2200   2837   2904  .0352
7574 79.2300   2839   2904  .0352
7575 79.2400   2882   2904  .0347
7576 79.2500   2892   2905  .0346
7577 79.2600   2891   2906  .0346
7578 79.2700   2908   2907  .0344
7579 79.2800   2952   2909  .0339
7580 79.2900   2923   2912  .0342
7581 79.3000   2969   2915  .0337
7582 79.3100   2994   2918  .0334
7583 79.3200   2938   2920  .0340
7584 79.3300   2959   2922  .0338
7585 79.3400   2943   2923  .0340
7586 79.3500   2936   2923  .0341
7587 79.3600   2913   2922  .0343
7588 79.3700   2886   2918  .0347
7589 79.3800   2929   2915  .0341
7590 79.3900   2891   2913  .0346
7591 79.4000   2914   2912  .0343
7592 79.4100   2873   2912  .0348
7593 79.4200   2838   2912  .0352
7594 79.4300   2859   2913  .0350
7595 79.4400   2890   2913  .0346
7596 79.4500   2912   2913  .0343
7597 79.4600   2930   2912  .0341
7598 79.4700   2925   2912  .0342
7599 79.4800   2920   2913  .0342
7600 79.4900   2931   2913  .0341
7601 79.5000   2946   2915  .0339
7602 79.5100   2936   2921  .0341
7603 79.5200   2934   2932  .0341
7604 79.5300   2930   2952  .0341
7605 79.5400   2977   2980  .0336
7606 79.5500   3034   3010  .0330
7607 79.5600   2945   3031  .0340
7608 79.5700   2950   3037  .0339
7609 79.5800   3010   3016  .0332
7610 79.5900   3000   2997  .0333
7611 79.6000   2930   2990  .0341
7612 79.6100   2963   2988  .0337
7613 79.6200   2951   2982  .0339
7614 79.6300   2959   2975  .0338
7615 79.6400   2976   2967  .0336
7616 79.6500   2957   2959  .0338
7617 79.6600   2972   2953  .0336
7618 79.6700   2952   2951  .0339
7619 79.6800   2942   2950  .0340
7620 79.6900   2988   2939  .0335
7621 79.7000   2896   2931  .0345
7622 79.7100   2901   2926  .0345
7623 79.7200   2894   2926  .0346
7624 79.7300   2886   2938  .0347
7625 79.7400   2914   2965  .0343
7626 79.7500   2917   2996  .0343
7627 79.7600   2914   3011  .0343
7628 79.7700   2953   2991  .0339
7629 79.7800   2909   2971  .0344
7630 79.7900   2921   2971  .0342
7631 79.8000   2914   2972  .0343
7632 79.8100   2876   2970  .0348
7633 79.8200   2941   2969  .0340
7634 79.8300   2965   2970  .0337
7635 79.8400   2925   2972  .0342
7636 79.8500   2899   2975  .0345
7637 79.8600   2950   2978  .0339
7638 79.8700   2945   2978  .0340
7639 79.8800   2960   2978  .0338
7640 79.8900   2966   2977  .0337
7641 79.9000   2955   2975  .0338
7642 79.9100   2928   2971  .0342
7643 79.9200   2912   2965  .0343
7644 79.9300   2940   2959  .0340
7645 79.9400   2959   2952  .0338
7646 79.9500   2936   2945  .0341
7647 79.9600   2923   2941  .0342
7648 79.9700   2925   2937  .0342
7649 79.9800   2929   2935  .0341
7650 79.9900   2886   2932  .0347
7651 80.0000   2917   2931  .0343
7652 80.0100   2927   2929  .0342
7653 80.0200   2920   2928  .0342
7654 80.0300   2924   2927  .0342
7655 80.0400   2961   2926  .0338
7656 80.0500   2932   2925  .0341
7657 80.0600   2953   2925  .0339
7658 80.0700   2951   2924  .0339
7659 80.0800   3016   2924  .0332
7660 80.0900   2976   2924  .0336
7661 80.1000   2954   2925  .0339
7662 80.1100   2949   2926  .0339
7663 80.1200   2962   2927  .0338
7664 80.1300   2925   2929  .0342
7665 80.1400   2879   2931  .0347
7666 80.1500   2915   2933  .0343
7667 80.1600   2980   2935  .0336
7668 80.1700   2970   2937  .0337
7669 80.1800   2992   2940  .0334
7670 80.1900   3017   2942  .0331
7671 80.2000   2956   2944  .0338
7672 80.2100   2923   2946  .0342
7673 80.2200   2951   2947  .0339
7674 80.2300   2933   2949  .0341
7675 80.2400   2932   2951  .0341
7676 80.2500   2973   2954  .0336
7677 80.2600   2956   2956  .0338
7678 80.2700   2995   2959  .0334
7679 80.2800   2981   2962  .0335
7680 80.2900   3011   2965  .0332
7681 80.3000   2980   2968  .0336
7682 80.3100   2976   2972  .0336
7683 80.3200   2934   2975  .0341
7684 80.3300   2966   2980  .0337
7685 80.3400   2989   2987  .0335
7686 80.3500   2984   2997  .0335
7687 80.3600   2984   3010  .0335
7688 80.3700   2992   3026  .0334
7689 80.3800   3050   3046  .0328
7690 80.3900   3027   3067  .0330
7691 80.4000   3008   3084  .0332
7692 80.4100   2977   3095  .0336
7693 80.4200   3011   3095  .0332
7694 80.4300   3046   3080  .0328
7695 80.4400   3050   3062  .0328
7696 80.4500   3087   3051  .0324
7697 80.4600   3084   3048  .0324
7698 80.4700   3029   3046  .0330
7699 80.4800   3089   3044  .0324
7700 80.4900   3086   3039  .0324
7701 80.5000   3089   3033  .0324
7702 80.5100   3037   3026  .0329
7703 80.5200   3040   3018  .0329
7704 80.5300   3076   3012  .0325
7705 80.5400   3051   3008  .0328
7706 80.5500   3075   3005  .0325
7707 80.5600   3081   3005  .0325
7708 80.5700   3102   3007  .0322
7709 80.5800   3073   3010  .0325
7710 80.5900   3046   3013  .0328
7711 80.6000   3026   3018  .0330
7712 80.6100   3034   3020  .0330
7713 80.6200   3042   3022  .0329
7714 80.6300   3029   3024  .0330
7715 80.6400   3047   3024  .0328
7716 80.6500   3085   3021  .0324
7717 80.6600   3083   3014  .0324
7718 80.6700   3058   3006  .0327
7719 80.6800   3040   3001  .0329
7720 80.6900   3041   2999  .0329
7721 80.7000   3056   3000  .0327
7722 80.7100   3063   3002  .0326
7723 80.7200   3042   3004  .0329
7724 80.7300   3066   3008  .0326
7725 80.7400   3103   3012  .0322
7726 80.7500   3114   3016  .0321
7727 80.7600   3079   3020  .0325
7728 80.7700   3063   3024  .0326
7729 80.7800   3090   3026  .0324
7730 80.7900   3083   3026  .0324
7731 80.8000   3024   3025  .0331
7732 80.8100   3050   3020  .0328
7733 80.8200   3095   3013  .0323
7734 80.8300   3077   3005  .0325
7735 80.8400   3026   2999  .0330
7736 80.8500   3061   2996  .0327
7737 80.8600   3084   2996  .0324
7738 80.8700   3082   3000  .0324
7739 80.8800   3092   3011  .0323
7740 80.8900   3126   3034  .0320
7741 80.9000   3092   3068  .0323
7742 80.9100   3038   3102  .0329
7743 80.9200   3042   3123  .0329
7744 80.9300   3030   3121  .0330
7745 80.9400   3067   3088  .0326
7746 80.9500   3060   3066  .0327
7747 80.9600   3023   3061  .0331
7748 80.9700   3073   3059  .0325
7749 80.9800   3111   3053  .0321
7750 80.9900   3053   3046  .0328
7751 81.0000   3078   3039  .0325
7752 81.0100   3067   3032  .0326
7753 81.0200   3033   3028  .0330
7754 81.0300   3059   3025  .0327
7755 81.0400   3075   3022  .0325
7756 81.0500   3105   3020  .0322
7757 81.0600   3113   3020  .0321
7758 81.0700   3084   3019  .0324
7759 81.0800   3103   3020  .0322
7760 81.0900   3097   3022  .0323
7761 81.1000   3087   3024  .0324
7762 81.1100   3092   3027  .0323
7763 81.1200   3048   3031  .0328
7764 81.1300   3132   3034  .0319
7765 81.1400   3133   3038  .0319
7766 81.1500   3163   3041  .0316
7767 81.1600   3131   3045  .0319
7768 81.1700   3182   3048  .0314
7769 81.1800   3191   3051  .0313
7770 81.1900   3190   3054  .0313
7771 81.2000   3148   3056  .0318
7772 81.2100   3201   3055  .0312
7773 81.2200   3170   3054  .0315
7774 81.2300   3115   3050  .0321
7775 81.2400   3070   3047  .0326
7776 81.2500   3131   3042  .0319
7777 81.2600   3120   3037  .0321
7778 81.2700   3102   3033  .0322
7779 81.2800   3080   3031  .0325
7780 81.2900   3103   3029  .0322
7781 81.3000   3091   3029  .0324
7782 81.3100   3150   3029  .0317
7783 81.3200   3108   3029  .0322
7784 81.3300   3116   3028  .0321
7785 81.3400   3094   3029  .0323
7786 81.3500   3129   3030  .0320
7787 81.3600   3192   3030  .0313
7788 81.3700   3146   3030  .0318
7789 81.3800   3134   3031  .0319
7790 81.3900   3097   3031  .0323
7791 81.4000   3096   3032  .0323
7792 81.4100   3098   3034  .0323
7793 81.4200   3141   3035  .0318
7794 81.4300   3100   3037  .0323
7795 81.4400   3159   3040  .0317
7796 81.4500   3140   3043  .0318
7797 81.4600   3103   3046  .0322
7798 81.4700   3154   3050  .0317
7799 81.4800   3120   3055  .0321
7800 81.4900   3085   3061  .0324
7801 81.5000   3127   3068  .0320
7802 81.5100   3127   3075  .0320
7803 81.5200   3140   3081  .0318
7804 81.5300   3114   3084  .0321
7805 81.5400   3149   3083  .0318
7806 81.5500   3142   3079  .0318
7807 81.5600   3160   3073  .0316
7808 81.5700   3193   3069  .0313
7809 81.5800   3163   3067  .0316
7810 81.5900   3135   3067  .0319
7811 81.6000   3158   3067  .0317
7812 81.6100   3126   3066  .0320
7813 81.6200   3119   3065  .0321
7814 81.6300   3103   3065  .0322
7815 81.6400   3139   3065  .0319
7816 81.6500   3183   3067  .0314
7817 81.6600   3215   3070  .0311
7818 81.6700   3204   3077  .0312
7819 81.6800   3215   3088  .0311
7820 81.6900   3197   3104  .0313
7821 81.7000   3189   3124  .0314
7822 81.7100   3217   3148  .0311
7823 81.7200   3240   3167  .0309
7824 81.7300   3291   3179  .0304
7825 81.7400   3216   3181  .0311
7826 81.7500   3234   3166  .0309
7827 81.7600   3230   3153  .0310
7828 81.7700   3245   3149  .0308
7829 81.7800   3255   3149  .0307
7830 81.7900   3214   3148  .0311
7831 81.8000   3240   3145  .0309
7832 81.8100   3270   3140  .0306
7833 81.8200   3208   3134  .0312
7834 81.8300   3207   3129  .0312
7835 81.8400   3188   3124  .0314
7836 81.8500   3174   3119  .0315
7837 81.8600   3181   3116  .0314
7838 81.8700   3205   3112  .0312
7839 81.8800   3181   3110  .0314
7840 81.8900   3163   3107  .0316
7841 81.9000   3186   3105  .0314
7842 81.9100   3147   3103  .0318
7843 81.9200   3142   3101  .0318
7844 81.9300   3178   3099  .0315
7845 81.9400   3187   3098  .0314
7846 81.9500   3230   3096  .0310
7847 81.9600   3206   3095  .0312
7848 81.9700   3161   3094  .0316
7849 81.9800   3140   3093  .0318
7850 81.9900   3175   3092  .0315
7851 82.0000   3199   3091  .0313
7852 82.0100   3166   3091  .0316
7853 82.0200   3150   3090  .0317
7854 82.0300   3136   3088  .0319
7855 82.0400   3157   3086  .0317
7856 82.0500   3138   3084  .0319
7857 82.0600   3228   3082  .0310
7858 82.0700   3182   3081  .0314
7859 82.0800   3162   3082  .0316
7860 82.0900   3109   3085  .0322
7861 82.1000   3141   3089  .0318
7862 82.1100   3110   3095  .0322
7863 82.1200   3157   3101  .0317
7864 82.1300   3153   3106  .0317
7865 82.1400   3134   3110  .0319
7866 82.1500   3127   3112  .0320
7867 82.1600   3119   3112  .0321
7868 82.1700   3107   3109  .0322
7869 82.1800   3123   3106  .0320
7870 82.1900   3131   3107  .0319
7871 82.2000   3164   3113  .0316
7872 82.2100   3152   3117  .0317
7873 82.2200   3130   3110  .0319
7874 82.2300   3072   3098  .0326
7875 82.2400   3076   3094  .0325
7876 82.2500   3058   3092  .0327
7877 82.2600   3110   3088  .0322
7878 82.2700   3151   3082  .0317
7879 82.2800   3147   3078  .0318
7880 82.2900   3151   3073  .0317
7881 82.3000   3148   3070  .0318
7882 82.3100   3164   3066  .0316
7883 82.3200   3161   3063  .0316
7884 82.3300   3118   3061  .0321
7885 82.3400   3100   3058  .0323
7886 82.3500   3094   3057  .0323
7887 82.3600   3087   3055  .0324
7888 82.3700   3139   3054  .0319
7889 82.3800   3102   3053  .0322
7890 82.3900   3115   3052  .0321
7891 82.4000   3111   3051  .0321
7892 82.4100   3081   3051  .0325
7893 82.4200   3069   3051  .0326
7894 82.4300   3084   3051  .0324
7895 82.4400   3111   3052  .0321
7896 82.4500   3134   3053  .0319
7897 82.4600   3111   3054  .0321
7898 82.4700   3148   3056  .0318
7899 82.4800   3107   3058  .0322
7900 82.4900   3070   3059  .0326
7901 82.5000   3103   3062  .0322
7902 82.5100   3128   3064  .0320
7903 82.5200   3112   3067  .0321
7904 82.5300   3167   3070  .0316
7905 82.5400   3203   3072  .0312
7906 82.5500   3121   3076  .0320
7907 82.5600   3066   3079  .0326
7908 82.5700   3114   3083  .0321
7909 82.5800   3067   3088  .0326
7910 82.5900   3069   3092  .0326
7911 82.6000   3149   3097  .0318
7912 82.6100   3087   3103  .0324
7913 82.6200   3067   3109  .0326
7914 82.6300   3047   3115  .0328
7915 82.6400   3083   3122  .0324
7916 82.6500   3043   3128  .0329
7917 82.6600   3074   3133  .0325
7918 82.6700   3078   3136  .0325
7919 82.6800   3087   3139  .0324
7920 82.6900   3101   3139  .0322
7921 82.7000   3071   3138  .0326
7922 82.7100   3065   3135  .0326
7923 82.7200   3105   3129  .0322
7924 82.7300   3101   3124  .0322
7925 82.7400   3043   3120  .0329
7926 82.7500   3065   3117  .0326
7927 82.7600   3091   3114  .0324
7928 82.7700   3049   3112  .0328
7929 82.7800   3051   3110  .0328
7930 82.7900   3055   3107  .0327
7931 82.8000   2968   3104  .0337
7932 82.8100   3042   3101  .0329
7933 82.8200   3080   3098  .0325
7934 82.8300   3097   3095  .0323
7935 82.8400   3048   3092  .0328
7936 82.8500   3023   3090  .0331
7937 82.8600   3043   3087  .0329
7938 82.8700   3011   3084  .0332
7939 82.8800   3020   3082  .0331
7940 82.8900   3014   3080  .0332
7941 82.9000   3061   3078  .0327
7942 82.9100   3060   3077  .0327
7943 82.9200   3027   3076  .0330
7944 82.9300   3050   3075  .0328
7945 82.9400   3047   3074  .0328
7946 82.9500   3139   3074  .0319
7947 82.9600   3086   3073  .0324
7948 82.9700   3010   3071  .0332
7949 82.9800   3034   3070  .0330
7950 82.9900   3038   3070  .0329
7951 83.0000   3025   3069  .0331
7952 83.0100   3055   3068  .0327
7953 83.0200   3076   3067  .0325
7954 83.0300   3041   3067  .0329
7955 83.0400   3041   3065  .0329
7956 83.0500   3101   3064  .0322
7957 83.0600   3061   3063  .0327
7958 83.0700   3011   3062  .0332
7959 83.0800   2990   3060  .0334
7960 83.0900   3018   3059  .0331
7961 83.1000   3021   3058  .0331
7962 83.1100   2988   3057  .0335
7963 83.1200   3003   3057  .0333
7964 83.1300   2969   3056  .0337
7965 83.1400   3035   3056  .0329
7966 83.1500   3040   3056  .0329
7967 83.1600   3019   3056  .0331
7968 83.1700   3006   3057  .0333
7969 83.1800   2976   3057  .0336
7970 83.1900   3038   3057  .0329
7971 83.2000   3071   3058  .0326
7972 83.2100   3029   3058  .0330
7973 83.2200   2991   3058  .0334
7974 83.2300   3016   3058  .0332
7975 83.2400   3020   3057  .0331
7976 83.2500   3015   3057  .0332
7977 83.2600   3001   3057  .0333
7978 83.2700   3006   3057  .0333
7979 83.2800   3031   3057  .0330
7980 83.2900   2997   3058  .0334
7981 83.3000   2980   3063  .0336
7982 83.3100   2974   3071  .0336
7983 83.3200   3022   3080  .0331
7984 83.3300   3003   3085  .0333
7985 83.3400   2976   3082  .0336
7986 83.3500   2990   3071  .0334
7987 83.3600   3009   3065  .0332
7988 83.3700   2972   3063  .0336
7989 83.3800   2983   3060  .0335
7990 83.3900   3029   3056  .0330
7991 83.4000   2944   3052  .0340
7992 83.4100   2980   3049  .0336
7993 83.4200   2938   3046  .0340
7994 83.4300   2930   3043  .0341
7995 83.4400   2959   3042  .0338
7996 83.4500   2942   3040  .0340
7997 83.4600   2913   3037  .0343
7998 83.4700   2914   3035  .0343
7999 83.4800   2907   3034  .0344
8000 83.4900   2943   3033  .0340
8001 83.5000   2914   3033  .0343
8002 83.5100   2942   3032  .0340
8003 83.5200   2979   3031  .0336
8004 83.5300   2948   3031  .0339
8005 83.5400   2949   3030  .0339
8006 83.5500   2927   3030  .0342
8007 83.5600   2960   3029  .0338
8008 83.5700   3017   3029  .0331
8009 83.5800   2978   3028  .0336
8010 83.5900   2981   3027  .0335
8011 83.6000   3021   3027  .0331
8012 83.6100   3006   3026  .0333
8013 83.6200   3024   3025  .0331
8014 83.6300   3024   3025  .0331
8015 83.6400   2970   3024  .0337
8016 83.6500   3039   3023  .0329
8017 83.6600   3050   3022  .0328
8018 83.6700   3081   3022  .0325
8019 83.6800   3047   3021  .0328
8020 83.6900   3023   3020  .0331
8021 83.7000   3019   3020  .0331
8022 83.7100   3001   3019  .0333
8023 83.7200   3011   3019  .0332
8024 83.7300   2991   3018  .0334
8025 83.7400   2959   3018  .0338
8026 83.7500   3001   3017  .0333
8027 83.7600   3000   3017  .0333
8028 83.7700   2960   3017  .0338
8029 83.7800   2965   3017  .0337
8030 83.7900   3011   3017  .0332
8031 83.8000   2997   3018  .0334
8032 83.8100   2986   3019  .0335
8033 83.8200   3026   3021  .0330
8034 83.8300   3002   3023  .0333
8035 83.8400   3029   3025  .0330
8036 83.8500   2998   3027  .0334
8037 83.8600   3010   3028  .0332
8038 83.8700   2996   3029  .0334
8039 83.8800   3040   3029  .0329
8040 83.8900   2997   3029  .0334
8041 83.9000   3009   3028  .0332
8042 83.9100   3034   3029  .0330
8043 83.9200   3054   3030  .0327
8044 83.9300   3035   3033  .0329
8045 83.9400   3036   3036  .0329
8046 83.9500   3031   3039  .0330
8047 83.9600   3088   3042  .0324
8048 83.9700   3073   3045  .0325
8049 83.9800   3038   3046  .0329
8050 83.9900   3034   3046  .0330
8051 84.0000   3017   3043  .0331
8052 84.0100   3026   3040  .0330
8053 84.0200   3016   3038  .0332
8054 84.0300   2995   3035  .0334
8055 84.0400   2990   3034  .0334
8056 84.0500   3006   3033  .0333
8057 84.0600   2978   3033  .0336
8058 84.0700   3018   3032  .0331
8059 84.0800   3029   3031  .0330
8060 84.0900   2994   3031  .0334
8061 84.1000   2995   3032  .0334
8062 84.1100   2986   3033  .0335
8063 84.1200   3012   3035  .0332
8064 84.1300   3019   3038  .0331
8065 84.1400   3022   3042  .0331
8066 84.1500   3059   3046  .0327
8067 84.1600   3107   3051  .0322
8068 84.1700   3086   3055  .0324
8069 84.1800   3030   3058  .0330
8070 84.1900   3077   3060  .0325
8071 84.2000   3086   3060  .0324
8072 84.2100   3019   3059  .0331
8073 84.2200   3035   3056  .0329
8074 84.2300   3021   3052  .0331
8075 84.2400   3055   3046  .0327
8076 84.2500   3097   3039  .0323
8077 84.2600   3094   3033  .0323
8078 84.2700   3093   3029  .0323
8079 84.2800   3116   3026  .0321
8080 84.2900   3080   3025  .0325
8081 84.3000   3147   3023  .0318
8082 84.3100   3130   3021  .0319
8083 84.3200   3092   3018  .0323
8084 84.3300   3018   3015  .0331
8085 84.3400   3013   3012  .0332
8086 84.3500   2972   3010  .0336
8087 84.3600   3036   3008  .0329
8088 84.3700   3063   3008  .0326
8089 84.3800   3071   3010  .0326
8090 84.3900   3053   3012  .0328
8091 84.4000   3038   3017  .0329
8092 84.4100   3057   3022  .0327
8093 84.4200   3084   3026  .0324
8094 84.4300   3102   3029  .0322
8095 84.4400   3048   3029  .0328
8096 84.4500   3034   3027  .0330
8097 84.4600   3001   3021  .0333
8098 84.4700   3084   3014  .0324
8099 84.4800   3049   3010  .0328
8100 84.4900   3024   3009  .0331
8101 84.5000   3004   3009  .0333
8102 84.5100   3020   3009  .0331
8103 84.5200   3028   3010  .0330
8104 84.5300   3044   3010  .0329
8105 84.5400   2976   3010  .0336
8106 84.5500   2951   3010  .0339
8107 84.5600   2953   3011  .0339
8108 84.5700   2960   3010  .0338
8109 84.5800   2981   3011  .0335
8110 84.5900   2982   3011  .0335
8111 84.6000   2972   3012  .0336
8112 84.6100   3013   3013  .0332
8113 84.6200   3023   3014  .0331
8114 84.6300   3050   3015  .0328
8115 84.6400   3020   3016  .0331
8116 84.6500   3064   3016  .0326
8117 84.6600   3022   3017  .0331
8118 84.6700   3029   3017  .0330
8119 84.6800   2998   3018  .0334
8120 84.6900   2979   3018  .0336
8121 84.7000   3021   3017  .0331
8122 84.7100   3017   3017  .0331
8123 84.7200   2998   3014  .0334
8124 84.7300   3032   3012  .0330
8125 84.7400   2964   3011  .0337
8126 84.7500   2962   3010  .0338
8127 84.7600   2992   3010  .0334
8128 84.7700   3008   3010  .0332
8129 84.7800   2969   3009  .0337
8130 84.7900   2929   3008  .0341
8131 84.8000   2954   3007  .0339
8132 84.8100   2971   3006  .0337
8133 84.8200   3007   3005  .0333
8134 84.8300   3006   3003  .0333
8135 84.8400   2993   3002  .0334
8136 84.8500   2999   3000  .0333
8137 84.8600   2977   2999  .0336
8138 84.8700   2983   2997  .0335
8139 84.8800   2959   2996  .0338
8140 84.8900   2982   2994  .0335
8141 84.9000   3002   2993  .0333
8142 84.9100   3008   2992  .0332
8143 84.9200   3011   2990  .0332
8144 84.9300   2997   2989  .0334
8145 84.9400   2965   2988  .0337
8146 84.9500   2945   2987  .0340
8147 84.9600   2998   2987  .0334
8148 84.9700   3018   2986  .0331
8149 84.9800   2988   2985  .0335
8150 84.9900   2982   2984  .0335
8151 85.0000   2964   2984  .0337
